# Supplementary material for: Chlorido(dimethyl sulfoxide-κS)[2-(2-pyrid­yl)phenyl-κ2 N,C 1]platinum(II)
Source: Acta Crystallogr Sect E Struct Rep Online. 2008 Sep 27;64(Pt 10):m1325. doi: 10.1107/S1600536808030109 (PMC2959355; doi:10.1107/S1600536808030109)
Supplement: Supplementary file 1 [file e-64-m1325-sup1.cif]

##############################################################################
###                                                                        ###
###        Electronic paper (Acta Crystallographica Section E)             ###
###                                                                        ###
##############################################################################
#                                                                            #
# This CIF contains the data in a paper accepted for publication in Acta     #
# Crystallographica Section E. It conforms to the requirements of Notes      #
# for Authors for Section E, and has been peer reviewed under the auspices   #
# of the IUCr Commission on Journals.                                        #
#                                                                            #
# Full details of the Crystallographic Information File format               #
# are given in the paper "The Crystallographic Information File (CIF):       #
# a New Standard Archive File for Crystallography" by S. R. Hall, F. H.      #
# Allen and I. D. Brown [Acta Cryst. (1991), A47, 655-685].                  #
#                                                                            #
# The current version of the core CIF dictionary is obtainable from          #
# ftp://ftp.iucr.org/pub/cif_core.dic. The current version number is 2.4.    #
#                                                                            #
# Software is freely available for graphical display of the structure(s) in  #
# this CIF.  For information consult the CIF home page http://www.iucr.org/  #
# cif/home.html                                                              #
#                                                                            #
# This file may be used for bona fide research purposes within the           #
# scientific community so long as proper attribution is given to the journal # 
# article from which it was obtained.                                        #
#                                                                            #
##############################################################################
                                             
data_global
_audit_creation_method
                  'from SHELXL97 and KenX, based on form.cif supplied from IUCr'
_journal_date_recd_electronic     2008-09-16
_journal_date_accepted     2008-09-18
_journal_name_full     'Acta Crystallographica, Section E'
_journal_year     2008
_journal_volume     64
_journal_issue     10
_journal_page_first     m1325
_journal_page_last     m1325
_journal_paper_category     QM
_journal_coeditor_code     AT2633
_publ_contact_author_name     'Ken Sakai'
_publ_contact_author_address
;
    Department of Chemistry
    Faculty of Science
    Kyushu University
    Hakozaki 6-10-1, Higashi-ku
    Fukuoka 812-8581, Japan
;
_publ_contact_author_email     ksakai@chem.kyushu-univ.jp
_publ_contact_author_fax     '+81926422596'
_publ_contact_author_phone     '+81926422596'
_publ_section_title
;\
Chlorido(dimethyl
sulfoxide-\k<i>S</i>)[2-(2-pyridyl)phenyl-\k^2^<i>N</i>,<i>C</i>^1^]\
platinum(II)
;
loop_
    _publ_author_name
    _publ_author_address
    'Kobayashi, Masayuki'
;
    Department of Chemistry
    Faculty of Science
    Kyushu University
    Hakozaki 6-10-1, Higashi-ku
    Fukuoka 812-8581, Japan
;
    'Masaoka, Shigeyuki'
;
    Department of Chemistry
    Faculty of Science
    Kyushu University
    Hakozaki 6-10-1, Higashi-ku
    Fukuoka 812-8581, Japan
;
    'Sakai, Ken'
;
    Department of Chemistry
    Faculty of Science
    Kyushu University
    Hakozaki 6-10-1, Higashi-ku
    Fukuoka 812-8581, Japan
;
data_I
_chemical_name_systematic
;
Chlorido(dimethyl sulfoxide-\kS)[2-(2-pyridyl)phenyl-\k^2^N,C^1^]platinum(II)
;
_chemical_name_common     ?
_chemical_formula_moiety     'C13 H14 Cl N O Pt S'
_chemical_formula_sum     'C13 H14 Cl N O Pt S'
_chemical_formula_structural     ?
_chemical_formula_analytical     ?
_chemical_formula_iupac     '[Pt (C11 H8 N) Cl (C2 H6 O S)]'
_chemical_formula_weight     462.85
_symmetry_cell_setting     'monoclinic'
_symmetry_space_group_name_H-M     'C 2/c'
_symmetry_space_group_name_Hall     '-C 2yc'
loop_
    _symmetry_equiv_pos_as_xyz
    'x, y, z'
    '-x, y, -z+1/2'
    'x+1/2, y+1/2, z'
    '-x+1/2, y+1/2, -z+1/2'
    '-x, -y, -z'
    'x, -y, z-1/2'
    '-x+1/2, -y+1/2, -z'
    'x+1/2, -y+1/2, z-1/2'
_cell_length_a     22.414(3)
_cell_length_b     10.0205(16)
_cell_length_c     14.057(2)
_cell_angle_alpha     90.00
_cell_angle_beta     124.512(2)
_cell_angle_gamma     90.00
_cell_volume     2601.6(7)
_cell_formula_units_Z     8
_cell_measurement_reflns_used     3936
_cell_measurement_theta_min     2.50
_cell_measurement_theta_max     27.92
_cell_measurement_temperature     100(2)
_cell_special_details
;
;
_exptl_crystal_description     'prisms'
_exptl_crystal_colour     'yellow'
_exptl_crystal_size_max     0.09
_exptl_crystal_size_mid     0.08
_exptl_crystal_size_min     0.04
_exptl_crystal_size_rad     ?
_exptl_crystal_density_diffrn     2.363
_exptl_crystal_density_meas     ?
_exptl_crystal_density_method     'not measured'
_exptl_crystal_F_000     1744
_exptl_absorpt_coefficient_mu     11.138
_exptl_absorpt_correction_type     multi-scan
_exptl_absorpt_process_details     '(SADABS; Sheldrick, 1996)'
_exptl_absorpt_correction_T_min     0.486
_exptl_absorpt_correction_T_max     0.640
_exptl_special_details
;
The first 50 frames were rescanned at the end of data collection to evaluate any
possible decay phenomenon. Since it was judged to be negligible, no decay
correction was applied to the data.
;
_diffrn_ambient_temperature     100(2)
_diffrn_radiation_type     MoK\a
_diffrn_radiation_wavelength     0.71073
_diffrn_radiation_source     'rotating anode with a mirror focusing unit'
_diffrn_radiation_monochromator     graphite
_diffrn_measurement_device     'Bruker SMART APEX CCD-detector'
_diffrn_measurement_method     '\f and \w'
_diffrn_detector_area_resol_mean     ?
_diffrn_reflns_number     7004
_diffrn_reflns_av_R_equivalents     0.0184
_diffrn_reflns_av_sigmaI/netI     0.0228
_diffrn_reflns_theta_min     2.21
_diffrn_reflns_theta_max     27.10
_diffrn_reflns_theta_full     27.10
_diffrn_measured_fraction_theta_max     0.994
_diffrn_measured_fraction_theta_full     0.994
_diffrn_reflns_limit_h_min     -28
_diffrn_reflns_limit_h_max     28
_diffrn_reflns_limit_k_min     -12
_diffrn_reflns_limit_k_max     9
_diffrn_reflns_limit_l_min     -18
_diffrn_reflns_limit_l_max     15
_diffrn_standards_number     ?
_diffrn_standards_interval_count     ?
_diffrn_standards_interval_time     ?
_diffrn_standards_decay_%     0
_refine_special_details
;
Refinement of <i>F</i>^2^ against ALL reflections. The weighted <i>R</i>-factor
<i>wR</i> and goodness of fit <i>S</i> are based on <i>F</i>^2^, conventional
<i>R</i>-factors <i>R</i> are based on <i>F</i>, with <i>F</i> set to zero for
negative <i>F</i>^2^. The threshold expression of <i>F</i>^2^ >
\s(<i>F</i>^2^) is used only for calculating <i>R</i>-factors(gt) <i>etc</i>.
and is not relevant to the choice of reflections for refinement.
<i>R</i>-factors based on <i>F</i>^2^ are statistically about twice as large
as those based on <i>F</i>, and <i>R</i>- factors based on ALL data will be
even larger.
;
_reflns_number_total     2850
_reflns_number_gt     2448
_reflns_threshold_expression     I>2\s(I)
_refine_ls_structure_factor_coef     Fsqd
_refine_ls_matrix_type     full
_refine_ls_R_factor_all     0.0274
_refine_ls_R_factor_gt     0.0231
_refine_ls_wR_factor_gt     0.0612
_refine_ls_wR_factor_ref     0.0635
_refine_ls_goodness_of_fit_ref     1.106
_refine_ls_restrained_S_all     1.106
_refine_ls_number_reflns     2850
_refine_ls_number_parameters     165
_refine_ls_number_restraints     0
_refine_ls_hydrogen_treatment     constr
_refine_ls_weighting_scheme     calc
_refine_ls_weighting_details
        'calc w=1/[\s^2^(Fo^2^)+(0.0295P)^2^+15.2156P] where P=(Fo^2^+2Fc^2^)/3'
_atom_sites_solution_hydrogens     geom
_atom_sites_solution_primary     direct
_atom_sites_solution_secondary     difmap
_refine_ls_shift/su_max     0.002
_refine_ls_shift/su_mean     0.000
_refine_diff_density_max     2.049
_refine_diff_density_min     -1.425
loop_
    _atom_type_symbol
    _atom_type_description
    _atom_type_scat_dispersion_real
    _atom_type_scat_dispersion_imag
    _atom_type_scat_source
    'C' 'C' 0.0033 0.0016
                         'International Tables Vol C Tables 4.2.6.8 and 6.1.1.4'
    'H' 'H' 0.0000 0.0000
                         'International Tables Vol C Tables 4.2.6.8 and 6.1.1.4'
    'N' 'N' 0.0061 0.0033
                         'International Tables Vol C Tables 4.2.6.8 and 6.1.1.4'
    'O' 'O' 0.0106 0.0060
                         'International Tables Vol C Tables 4.2.6.8 and 6.1.1.4'
    'S' 'S' 0.1246 0.1234
                         'International Tables Vol C Tables 4.2.6.8 and 6.1.1.4'
    'Cl' 'Cl' 0.1484 0.1585
                         'International Tables Vol C Tables 4.2.6.8 and 6.1.1.4'
    'Pt' 'Pt' -1.7033 8.3905
                         'International Tables Vol C Tables 4.2.6.8 and 6.1.1.4'
_computing_data_collection     'APEX2 (Bruker, 2006)'
_computing_cell_refinement     'APEX2 (Bruker, 2006)'
_computing_data_reduction     'SAINT (Bruker, 2004)'
_computing_structure_solution     'SHELXS97 (Sheldrick, 2008)'
_computing_structure_refinement     'SHELXL97 (Sheldrick, 2008)'
_computing_molecular_graphics     'KENX (Sakai, 2004)'
_computing_publication_material
;
SHELXL97 (Sheldrick, 2008), TEXSAN (Molecular Structure Corporation,
2001),
KENX (Sakai, 2004) and ORTEPII (Johnson, 1976)
;
loop_
    _atom_site_type_symbol
    _atom_site_label
    _atom_site_fract_x
    _atom_site_fract_y
    _atom_site_fract_z
    _atom_site_U_iso_or_equiv
    _atom_site_adp_type
    _atom_site_calc_flag
    _atom_site_refinement_flags
    _atom_site_occupancy
    _atom_site_disorder_assembly
    _atom_site_disorder_group
    Pt Pt1 0.121378(8) 0.501904(14) 0.501179(13) 0.01100(7) Uani d . 1 . .
    Cl Cl1 0.16776(5) 0.27601(10) 0.54289(9) 0.0177(2) Uani d . 1 . .
    S S1 0.23482(5) 0.57296(10) 0.61446(9) 0.0135(2) Uani d . 1 . .
    O O1 0.25415(16) 0.7153(3) 0.6395(3) 0.0207(7) Uani d . 1 . .
    N N1 0.01517(18) 0.4393(4) 0.3907(3) 0.0130(7) Uani d . 1 . .
    C C1 -0.0056(2) 0.3097(4) 0.3637(4) 0.0188(9) Uani d . 1 . .
    H H1 0.0298 0.2412 0.4003 0.023 Uiso calc R 1 . .
    C C2 -0.0769(2) 0.2759(4) 0.2843(4) 0.0198(9) Uani d . 1 . .
    H H2 -0.0905 0.1849 0.2656 0.024 Uiso calc R 1 . .
    C C3 -0.1290(2) 0.3759(5) 0.2317(4) 0.0179(9) Uani d . 1 . .
    H H3 -0.1784 0.3542 0.1764 0.021 Uiso calc R 1 . .
    C C4 -0.1079(3) 0.5076(4) 0.2611(4) 0.0156(9) Uani d . 1 . .
    H H4 -0.1428 0.5771 0.2276 0.019 Uiso calc R 1 . .
    C C5 -0.0353(2) 0.5373(4) 0.3399(4) 0.0128(8) Uani d . 1 . .
    C C6 -0.0046(2) 0.6714(4) 0.3759(4) 0.0141(8) Uani d . 1 . .
    C C7 -0.0479(2) 0.7861(4) 0.3361(4) 0.0226(10) Uani d . 1 . .
    H H7 -0.0990 0.7784 0.2841 0.027 Uiso calc R 1 . .
    C C8 -0.0161(3) 0.9104(5) 0.3726(5) 0.0286(11) Uani d . 1 . .
    H H8 -0.0453 0.9885 0.3455 0.034 Uiso calc R 1 . .
    C C9 0.0584(2) 0.9211(4) 0.4488(4) 0.0216(9) Uani d . 1 . .
    H H9 0.0804 1.0066 0.4732 0.026 Uiso calc R 1 . .
    C C10 0.1010(2) 0.8066(4) 0.4897(4) 0.0158(8) Uani d . 1 . .
    H H10 0.1519 0.8155 0.5433 0.019 Uiso calc R 1 . .
    C C11 0.0714(2) 0.6793(4) 0.4545(4) 0.0128(8) Uani d . 1 . .
    C C12 0.2791(2) 0.4911(4) 0.7508(4) 0.0183(9) Uani d . 1 . .
    H H12A 0.3312 0.5089 0.7948 0.027 Uiso calc R 1 . .
    H H12B 0.2706 0.3948 0.7389 0.027 Uiso calc R 1 . .
    H H12C 0.2598 0.5247 0.7938 0.027 Uiso calc R 1 . .
    C C13 0.2836(3) 0.5101(4) 0.5582(4) 0.0198(10) Uani d . 1 . .
    H H13A 0.2636 0.5486 0.4816 0.030 Uiso calc R 1 . .
    H H13B 0.2791 0.4127 0.5519 0.030 Uiso calc R 1 . .
    H H13C 0.3348 0.5346 0.6101 0.030 Uiso calc R 1 . .
loop_
    _atom_site_aniso_label
    _atom_site_aniso_U_11
    _atom_site_aniso_U_22
    _atom_site_aniso_U_33
    _atom_site_aniso_U_12
    _atom_site_aniso_U_13
    _atom_site_aniso_U_23
    Pt1 0.01044(10) 0.00879(10) 0.01265(11) 0.00073(6) 0.00587(8) 0.00039(5)
    Cl1 0.0155(5) 0.0109(4) 0.0218(5) 0.0024(4) 0.0076(4) 0.0010(4)
    S1 0.0114(5) 0.0116(5) 0.0152(5) 0.0004(4) 0.0062(4) -0.0005(4)
    O1 0.0144(15) 0.0135(15) 0.0254(17) -0.0006(12) 0.0061(13) -0.0018(13)
    N1 0.0105(16) 0.0156(17) 0.0126(16) 0.0001(15) 0.0064(14) 0.0002(14)
    C1 0.019(2) 0.013(2) 0.020(2) 0.0007(17) 0.0082(19) 0.0022(17)
    C2 0.022(2) 0.013(2) 0.023(2) -0.0050(18) 0.012(2) -0.0042(17)
    C3 0.014(2) 0.021(2) 0.019(2) -0.0037(17) 0.0096(18) -0.0006(17)
    C4 0.017(2) 0.014(2) 0.017(2) 0.0010(16) 0.0104(19) 0.0008(15)
    C5 0.015(2) 0.0156(19) 0.0109(19) 0.0004(17) 0.0088(17) 0.0003(16)
    C6 0.015(2) 0.012(2) 0.015(2) 0.0003(16) 0.0081(17) -0.0006(15)
    C7 0.017(2) 0.015(2) 0.032(3) 0.0022(18) 0.012(2) 0.0014(19)
    C8 0.021(2) 0.014(2) 0.041(3) 0.0067(18) 0.012(2) 0.003(2)
    C9 0.018(2) 0.012(2) 0.033(3) -0.0042(18) 0.013(2) -0.0027(19)
    C10 0.0127(19) 0.017(2) 0.016(2) 0.0009(17) 0.0064(17) 0.0016(16)
    C11 0.014(2) 0.0118(18) 0.015(2) 0.0023(16) 0.0100(17) 0.0014(16)
    C12 0.013(2) 0.021(2) 0.017(2) 0.0016(16) 0.0062(19) 0.0009(16)
    C13 0.017(2) 0.021(2) 0.025(2) -0.0001(17) 0.014(2) -0.0019(17)
_geom_special_details
;
All e.s.d.'s (except the e.s.d. in the dihedral angle between two l.s. planes)
are estimated using the full covariance matrix. The cell e.s.d.'s are taken
into account individually in the estimation of e.s.d.'s in distances, angles
and torsion angles; correlations between e.s.d.'s in cell parameters are only
used when they are defined by crystal symmetry. An approximate (isotropic)
treatment of cell e.s.d.'s is used for estimating e.s.d.'s involving l.s.
planes.
Least-squares planes (<i>x</i>,<i>y</i>,<i>z</i> in crystal coordinates) and
deviations from them (* indicates atom used to define plane)
-14.3368 (0.0269) <i>x</i> - 0.3580 (0.0127) <i>y</i> + 13.9887 (0.0034)
<i>z</i> = 5.0906 (0.0091)
* 0.0000 (0.0001) N1 * -0.0003 (0.0009) C11 * -0.0002 (0.0007) Cl1 * 0.0004
(0.0015) Pt1 - 0.0669 (0.0049) S1 - 0.0453 (0.0077) O1
Rms deviation of fitted atoms = 0.0003
-15.0609 (0.0266) <i>x</i> - 0.5670 (0.0181) <i>y</i> + 13.9054 (0.0039)
<i>z</i> = 4.9585 (0.0082)
Angle to previous plane (with approximate e.s.d.) = 2.77 (0.16)
* -0.0032 (0.0026) N1 * 0.0072 (0.0030) C1 * -0.0025 (0.0030) C2 * -0.0058
(0.0029) C3 * 0.0096 (0.0029) C4 * -0.0052 (0.0027) C5 - 0.1020 (0.0055) Pt1
Rms deviation of fitted atoms = 0.0061
-14.3427 (0.0315) <i>x</i> - 0.4723 (0.0194) <i>y</i> + 13.9812 (0.0035)
<i>z</i> = 5.0095 (0.0158)
Angle to previous plane (with approximate e.s.d.) = 2.52 (0.18)
* -0.0053 (0.0030) C6 * 0.0050 (0.0034) C7 * 0.0011 (0.0036) C8 * -0.0071
(0.0033) C9 * 0.0068 (0.0030) C10 * -0.0006 (0.0029) C11 0.0196 (0.0064) Pt1
Rms deviation of fitted atoms = 0.0050
-14.3368 (0.0269) <i>x</i> - 0.3580 (0.0127) <i>y</i> + 13.9887 (0.0034)
<i>z</i> = 5.0906 (0.0091)
Angle to previous plane (with approximate e.s.d.) = 0.66 (0.17)
* 0.0000 (0.0001) N1 * -0.0003 (0.0009) C11 * -0.0002 (0.0007) Cl1 * 0.0004
(0.0015) Pt1 - 0.0669 (0.0049) S1 - 0.0453 (0.0077) O1
Rms deviation of fitted atoms = 0.0003
-14.6775 (0.0205) <i>x</i> - 0.4790 (0.0073) <i>y</i> + 13.9524 (0.0028)
<i>z</i> = 4.9852 (0.0045)
Angle to previous plane (with approximate e.s.d.) = 1.36 (0.14)
* 0.0328 (0.0031) N1 * 0.0226 (0.0035) C1 * -0.0212 (0.0037) C2 * -0.0380
(0.0034) C3 * -0.0016 (0.0037) C4 * 0.0177 (0.0038) C5 * 0.0052 (0.0039) C6 *
0.0303 (0.0041) C7 * 0.0139 (0.0042) C8 * -0.0215 (0.0039) C9 * -0.0223
(0.0033) C10 * -0.0180 (0.0035) C11 - 3.4480 (0.0042) N1_$1 - 3.3136 (0.0062)
C1_$1 - 3.5267 (0.0045) C5_$1 - 3.4606 (0.0029) Pt1_$1
Rms deviation of fitted atoms = 0.0228
-14.6775 (0.0205) <i>x</i> - 0.4790 (0.0073) <i>y</i> + 13.9524 (0.0028)
<i>z</i> = 4.9852 (0.0045)
Angle to previous plane (with approximate e.s.d.) = 0.00 (0.12)
* 0.0328 (0.0031) N1 * 0.0226 (0.0035) C1 * -0.0212 (0.0037) C2 * -0.0380
(0.0034) C3 * -0.0016 (0.0037) C4 * 0.0177 (0.0038) C5 * 0.0052 (0.0039) C6 *
0.0303 (0.0041) C7 * 0.0139 (0.0042) C8 * -0.0215 (0.0039) C9 * -0.0223
(0.0033) C10 * -0.0180 (0.0035) C11 3.4700 (0.0040) N1_$2 3.4803 (0.0050)
C1_$2 3.5240 (0.0050) C2_$2 3.4851 (0.0048) C5_$2 3.4977 (0.0053) C6_$2 3.5252
(0.0047) C10_$2 3.5209 (0.0046) C11_$2 3.5174 (0.0022) Pt1_$2
Rms deviation of fitted atoms = 0.0228
;
loop_
    _geom_bond_atom_site_label_1
    _geom_bond_atom_site_label_2
    _geom_bond_site_symmetry_2
    _geom_bond_distance
    _geom_bond_publ_flag
    Pt1 C11 . 2.002(4) ?
    Pt1 N1 . 2.069(3) ?
    Pt1 S1 . 2.2181(11) ?
    Pt1 Cl1 . 2.4202(10) ?
    S1 O1 . 1.474(3) ?
    S1 C12 . 1.782(5) ?
    S1 C13 . 1.788(5) ?
    N1 C5 . 1.355(6) ?
    N1 C1 . 1.359(6) ?
    C1 C2 . 1.377(6) ?
    C2 C3 . 1.392(6) ?
    C3 C4 . 1.384(6) ?
    C4 C5 . 1.385(6) ?
    Pt1 C4 2 3.525(4) ?
    Pt1 C4 5_566 3.523(4) ?
    Pt1 Pt1 2 5.9946(8) ?
    Pt1 Pt1 5_566 5.4225(9) ?
    C1 H1 . 0.9500 ?
    C2 H2 . 0.9500 ?
    C3 H3 . 0.9500 ?
    C4 H4 . 0.9500 ?
    C5 C6 . 1.464(6) ?
    C6 C7 . 1.400(6) ?
    C6 C11 . 1.413(6) ?
    C7 C8 . 1.382(6) ?
    C7 H7 . 0.9500 ?
    C8 C9 . 1.386(6) ?
    C8 H8 . 0.9500 ?
    C9 C10 . 1.392(6) ?
    C9 H9 . 0.9500 ?
    C10 C11 . 1.393(6) ?
    C10 H10 . 0.9500 ?
    C12 H12A . 0.9800 ?
    C12 H12B . 0.9800 ?
    C12 H12C . 0.9800 ?
    C13 H13A . 0.9800 ?
    C13 H13B . 0.9800 ?
    C13 H13C . 0.9800 ?
loop_
    _geom_angle_atom_site_label_1
    _geom_angle_atom_site_label_2
    _geom_angle_atom_site_label_3
    _geom_angle_site_symmetry_1
    _geom_angle_site_symmetry_3
    _geom_angle
    _geom_angle_publ_flag
    C11 Pt1 N1 . . 80.28(16) ?
    C11 Pt1 S1 . . 98.69(12) ?
    N1 Pt1 S1 . . 177.97(10) ?
    C11 Pt1 Cl1 . . 173.26(12) ?
    N1 Pt1 Cl1 . . 92.98(10) ?
    S1 Pt1 Cl1 . . 88.05(4) ?
    O1 S1 C12 . . 106.22(19) ?
    O1 S1 C13 . . 106.0(2) ?
    C12 S1 C13 . . 101.9(2) ?
    O1 S1 Pt1 . . 122.98(13) ?
    C12 S1 Pt1 . . 109.74(15) ?
    C13 S1 Pt1 . . 107.97(16) ?
    C5 N1 C1 . . 119.6(4) ?
    C5 N1 Pt1 . . 116.0(3) ?
    C1 N1 Pt1 . . 124.4(3) ?
    N1 C1 C2 . . 121.2(4) ?
    N1 C1 H1 . . 119.4 ?
    C2 C1 H1 . . 119.4 ?
    C1 C2 C3 . . 119.5(4) ?
    C1 C2 H2 . . 120.2 ?
    C3 C2 H2 . . 120.2 ?
    C4 C3 C2 . . 119.1(4) ?
    C4 C3 H3 . . 120.5 ?
    C2 C3 H3 . . 120.5 ?
    C3 C4 C5 . . 119.5(4) ?
    C3 C4 H4 . . 120.3 ?
    C5 C4 H4 . . 120.3 ?
    N1 C5 C4 . . 121.2(4) ?
    N1 C5 C6 . . 113.2(4) ?
    C4 C5 C6 . . 125.6(4) ?
    C7 C6 C11 . . 121.5(4) ?
    C7 C6 C5 . . 122.1(4) ?
    C11 C6 C5 . . 116.3(4) ?
    C8 C7 C6 . . 119.8(4) ?
    C8 C7 H7 . . 120.1 ?
    C6 C7 H7 . . 120.1 ?
    C7 C8 C9 . . 119.9(4) ?
    C7 C8 H8 . . 120.0 ?
    C9 C8 H8 . . 120.0 ?
    C8 C9 C10 . . 120.0(4) ?
    C8 C9 H9 . . 120.0 ?
    C10 C9 H9 . . 120.0 ?
    C9 C10 C11 . . 122.1(4) ?
    C9 C10 H10 . . 119.0 ?
    C11 C10 H10 . . 119.0 ?
    C10 C11 C6 . . 116.7(4) ?
    C10 C11 Pt1 . . 129.1(3) ?
    C6 C11 Pt1 . . 114.2(3) ?
    S1 C12 H12A . . 109.5 ?
    S1 C12 H12B . . 109.5 ?
    H12A C12 H12B . . 109.5 ?
    S1 C12 H12C . . 109.5 ?
    H12A C12 H12C . . 109.5 ?
    H12B C12 H12C . . 109.5 ?
    S1 C13 H13A . . 109.5 ?
    S1 C13 H13B . . 109.5 ?
    H13A C13 H13B . . 109.5 ?
    S1 C13 H13C . . 109.5 ?
    H13A C13 H13C . . 109.5 ?
    H13B C13 H13C . . 109.5 ?
loop_
    _geom_torsion_atom_site_label_1
    _geom_torsion_atom_site_label_2
    _geom_torsion_atom_site_label_3
    _geom_torsion_atom_site_label_4
    _geom_torsion_site_symmetry_1
    _geom_torsion_site_symmetry_2
    _geom_torsion_site_symmetry_3
    _geom_torsion_site_symmetry_4
    _geom_torsion
    _geom_torsion_publ_flag
    C11 Pt1 S1 O1 . . . . 2.4(2) ?
    Cl1 Pt1 S1 O1 . . . . -177.83(17) ?
    C5 N1 C1 C2 . . . . 0.9(6) ?
    N1 C1 C2 C3 . . . . -0.8(7) ?
    C1 C2 C3 C4 . . . . -0.4(6) ?
    C2 C3 C4 C5 . . . . 1.6(6) ?
    C1 N1 C5 C4 . . . . 0.3(6) ?
    C1 N1 C5 C6 . . . . -178.9(4) ?
    C3 C4 C5 N1 . . . . -1.5(6) ?
    C3 C4 C5 C6 . . . . 177.5(4) ?
    N1 C5 C6 C7 . . . . -178.0(4) ?
    C4 C5 C6 C7 . . . . 2.9(7) ?
    N1 C5 C6 C11 . . . . 1.3(5) ?
    C4 C5 C6 C11 . . . . -177.9(4) ?
    C11 C6 C7 C8 . . . . 0.9(7) ?
    C5 C6 C7 C8 . . . . -179.9(4) ?
    C6 C7 C8 C9 . . . . -0.3(8) ?
    C7 C8 C9 C10 . . . . -0.9(7) ?
    C8 C9 C10 C11 . . . . 1.4(7) ?
    C9 C10 C11 C6 . . . . -0.8(6) ?
    C7 C6 C11 C10 . . . . -0.4(6) ?
    C5 C6 C11 C10 . . . . -179.6(4) ?
