# Supplementary material for: Chlorido(dimethyl sulfoxide-κS)[2-(2-pyrid­yl)phenyl-κ2 N,C 1]platinum(II)
Source: Acta Crystallogr Sect E Struct Rep Online. 2008 Sep 27;64(Pt 10):m1325. doi: 10.1107/S1600536808030109 (PMC2959355; doi:10.1107/S1600536808030109)
Supplement: Supplementary file 2 [file e-64-m1325-Isup2.hkl]

# 
# h,k,l, Fc-squared, Fo-squared, sigma(Fo-squared) and status flag 
# 
data_I
_shelx_title ' 070601_2 in C2/c                    006 KENX' 
_shelx_refln_list_code          4 
_shelx_F_calc_maximum     1165.17 
_exptl_crystal_F_000      1744.00 
_reflns_d_resolution_high  0.7800 
 
loop_ 
 _symmetry_equiv_pos_as_xyz 
 'x, y, z' 
 '-x, y, -z+1/2' 
 'x+1/2, y+1/2, z' 
 '-x+1/2, y+1/2, -z+1/2' 
 '-x, -y, -z' 
 'x, -y, z-1/2' 
 '-x+1/2, -y+1/2, -z' 
 'x+1/2, -y+1/2, z-1/2' 
 
_cell_length_a    22.4139 
_cell_length_b    10.0205 
_cell_length_c    14.0574 
_cell_angle_alpha  90.000 
_cell_angle_beta  124.512 
_cell_angle_gamma  90.000 
 
_shelx_F_squared_multiplier     1.000 
 
loop_ 
 _refln_index_h 
 _refln_index_k 
 _refln_index_l 
 _refln_F_squared_calc 
 _refln_F_squared_meas 
 _refln_F_squared_sigma 
 _refln_observed_status 
   2   0   0     2022.72     2079.96     75.81 o 
   4   0   0   118730.70   124696.25   2189.36 o 
   6   0   0    15047.21    16521.35    308.68 o 
   8   0   0   341535.88   350113.41   6076.70 o 
  10   0   0     2240.27     2297.06     78.92 o 
  12   0   0    75637.99    74357.41   1989.94 o 
  14   0   0    19726.15    20744.60    485.43 o 
  16   0   0    98518.52    96568.38   1898.90 o 
  18   0   0    39401.82    43087.07    935.63 o 
  20   0   0    76970.92    77607.66   2354.76 o 
  22   0   0    12819.04    12751.41    639.62 o 
   1   1   0   278809.41   279600.00   3939.81 o 
   3   1   0   123427.36   128429.69   1449.84 o 
   5   1   0   186779.84   193147.41   2166.66 o 
   7   1   0   147587.48   155518.94   1740.12 o 
   9   1   0   190596.94   191950.73   2142.83 o 
  11   1   0    46512.77    44229.91    555.24 o 
  13   1   0    99626.52    99847.34   1562.56 o 
  15   1   0    11619.33    11714.49    259.85 o 
  17   1   0   116010.24   114493.48   1806.72 o 
  19   1   0    23801.76    26368.68    530.06 o 
  21   1   0    46213.88    44234.66   1050.81 o 
  23   1   0     1003.69     1281.28    203.79 o 
   0   2   0   304809.25   343454.13   8130.33 o 
   2   2   0     1709.51     1162.66     59.35 o 
   4   2   0   169777.70   174151.06   2528.93 o 
   6   2   0    21755.65    21602.85    268.44 o 
   8   2   0   291579.22   298394.44   3332.79 o 
  10   2   0    16480.47    16415.98    217.28 o 
  12   2   0   255468.58   250285.28   3800.01 o 
  14   2   0     7414.68     7931.27    213.66 o 
  16   2   0    76089.96    73894.30   1200.77 o 
  18   2   0    11145.25    15763.17    570.13 o 
  20   2   0    66457.16    63684.89   1607.74 o 
  22   2   0     9248.86     9648.84    389.70 o 
   1   3   0   116856.63   121931.75   2042.52 o 
   3   3   0    86727.09    88003.30   1129.74 o 
   5   3   0   246616.52   251831.52   3121.73 o 
   7   3   0    73747.16    73903.85    854.12 o 
   9   3   0   148189.20   148180.88   1675.28 o 
  11   3   0    56324.52    56121.75    664.33 o 
  13   3   0   161167.73   160009.42   2473.12 o 
  15   3   0     8397.27     8973.87    232.88 o 
  17   3   0    67406.80    64627.59   1338.42 o 
  19   3   0    11361.26    12296.56    500.64 o 
  21   3   0    36910.00    36334.74    856.05 o 
  23   3   0      176.47      167.84    168.00 o 
   0   4   0   448844.91   503450.03  11972.80 o 
   2   4   0     1871.59     1871.29    104.81 o 
   4   4   0   241622.83   248851.22   3734.45 o 
   6   4   0     4273.38     4935.79    120.83 o 
   8   4   0   138191.11   135027.69   1848.67 o 
  10   4   0     5381.93     5343.71    114.30 o 
  12   4   0   104305.12   103352.95   1368.58 o 
  14   4   0    21664.49    21950.89    436.37 o 
  16   4   0    56850.56    55737.38   1175.78 o 
  18   4   0    24376.29    28838.12   2056.27 o 
  20   4   0    55884.94    54763.75   1196.68 o 
  22   4   0    16284.71    16604.03    505.96 o 
   1   5   0   167147.72   180626.70   3032.52 o 
   3   5   0    66010.09    65298.89   1233.45 o 
   5   5   0   115940.13   116509.77   1985.00 o 
   7   5   0   105631.13   105321.08   1361.76 o 
   9   5   0    57132.79    56220.93    687.91 o 
  11   5   0     5705.56     5483.59    220.81 o 
  13   5   0    88609.38    87162.60   1749.58 o 
  15   5   0    27383.71    27305.13    660.42 o 
  17   5   0    71713.45    69311.80   1612.48 o 
  19   5   0     3281.38     4674.78    311.13 o 
  21   5   0    75971.32    75345.48   1632.22 o 
   0   6   0   135274.00   155144.23   3725.61 o 
   2   6   0     5514.39     5558.82    245.58 o 
   4   6   0   217517.84   224661.69   3770.69 o 
   6   6   0     2872.64     3361.73    465.90 o 
   8   6   0   135696.20   134333.00   2081.48 o 
  10   6   0    29815.18    30509.19    419.64 o 
  12   6   0   137835.91   135144.91   3109.12 o 
  14   6   0     3441.74     3853.64    219.71 o 
  16   6   0    65813.52    64051.93   1368.54 o 
  18   6   0    11838.55    15606.67   1726.98 o 
  20   6   0    35164.32    33285.67    828.85 o 
   1   7   0    76530.98    80207.30   2695.90 o 
   3   7   0    33372.20    34853.57    687.35 o 
   5   7   0   155877.89   160672.84   2740.48 o 
   7   7   0    54433.48    55821.13   1026.77 o 
   9   7   0    79773.09    81065.40   1439.42 o 
  11   7   0    25707.43    25850.37    642.15 o 
  13   7   0   130933.73   127730.02   2542.24 o 
  15   7   0    35733.81    36392.71    873.50 o 
  17   7   0    41850.43    43044.59   1013.00 o 
  19   7   0     2083.89     7872.90    598.56 o 
   0   8   0    88105.45    94463.70   2365.82 o 
   2   8   0      357.73      341.25    109.42 o 
   4   8   0   195564.48   199077.22   3385.96 o 
   6   8   0      369.26      397.27    106.64 o 
   8   8   0    78742.24    79210.02   1424.35 o 
  10   8   0     6110.28     6133.74    191.40 o 
  12   8   0   108555.50   107589.30   1697.99 o 
  14   8   0     7619.01     7668.99    344.58 o 
  16   8   0    42472.61    43710.46   1161.59 o 
  18   8   0     9364.34    11233.23   1536.68 o 
   1   9   0    53078.07    55511.28   1054.76 o 
   3   9   0    88363.86    90960.80   1634.36 o 
   5   9   0    89645.63    89263.43   1606.99 o 
   7   9   0    48748.07    49098.14    947.48 o 
   9   9   0    28179.10    28056.27    602.39 o 
  11   9   0     7932.06     8061.39    286.20 o 
  13   9   0    65802.25    62138.08   1229.39 o 
  15   9   0     7955.54     8397.23    469.06 o 
   0  10   0   124918.49   142304.39   3528.19 o 
   2  10   0       68.63       96.58    123.94 o 
   4  10   0    88892.55    89653.32   1632.67 o 
   6  10   0     3649.82     3829.98    206.02 o 
   8  10   0    77593.52    80389.26   1478.53 o 
  10  10   0     5889.45     6092.00    384.56 o 
  12  10   0    56636.05    55067.35   1122.81 o 
  14  10   0     5581.61     5699.76    407.46 o 
   1  11   0    28525.18    30819.22    687.92 o 
   3  11   0    18472.01    18852.54    487.98 o 
   5  11   0    53269.58    54173.28   1066.49 o 
   7  11   0    19577.57    19463.51    812.56 o 
   9  11   0    63646.65    64450.30   1625.12 o 
  11  11   0    17793.03    17733.47    685.42 o 
   0  12   0    72445.51    78629.47   2111.55 o 
   2  12   0        9.19      195.72    134.40 o 
   4  12   0    44139.56    44391.57    928.01 o 
   6  12   0     3657.87     3604.62    226.63 o 
   8  12   0    62367.36    65399.61   1407.96 o 
 -23   1   1      827.50      514.51    175.32 o 
 -21   1   1       40.19      -22.93    136.52 o 
 -19   1   1        9.33       -5.53     79.85 o 
 -17   1   1     2450.64     2353.22    118.35 o 
 -15   1   1     1005.28      979.75     80.53 o 
 -13   1   1     4401.39     4184.20    126.22 o 
 -11   1   1       17.94        3.69     22.10 o 
  -9   1   1     4581.89     5037.93     83.41 o 
  -7   1   1    32914.49    34939.18    406.96 o 
  -5   1   1    35691.13    40085.59    511.50 o 
  -3   1   1      544.35      501.16     36.60 o 
  -1   1   1     1134.37     1446.47     43.28 o 
   1   1   1        9.62      -12.98     12.98 o 
   3   1   1      507.23      565.62     27.53 o 
   5   1   1    12010.71    11709.51    150.13 o 
   7   1   1    32055.37    34927.61    487.53 o 
   9   1   1     2357.77     2206.82     66.79 o 
  11   1   1       14.95        1.32     49.71 o 
  13   1   1      257.62      182.29     65.30 o 
  15   1   1       57.83      140.53     72.45 o 
  17   1   1     1630.77     1724.36    132.46 o 
  19   1   1     4216.61     3895.70    181.52 o 
  21   1   1      157.90       41.06    183.20 o 
 -24   2   1      316.22      261.37    185.63 o 
 -22   2   1        2.95       16.01    143.41 o 
 -20   2   1      658.43      734.28    127.04 o 
 -18   2   1     2451.99     2524.67    160.53 o 
 -16   2   1      840.84     1010.09    121.52 o 
 -14   2   1      170.83      262.05     60.88 o 
 -12   2   1     3201.92     3108.02     76.04 o 
 -10   2   1     6154.28     5708.18    110.87 o 
  -8   2   1    17145.58    17915.86    232.71 o 
  -6   2   1     3179.27     2828.80     73.18 o 
  -4   2   1     3765.46     3205.40     80.05 o 
  -2   2   1      391.69      -18.53     44.10 o 
   0   2   1    22492.47    23267.04    522.51 o 
   2   2   1     2655.91     2328.63     71.97 o 
   4   2   1     4351.89     4475.09     82.37 o 
   6   2   1      294.59      291.21     31.51 o 
   8   2   1      108.89       99.18     28.00 o 
  10   2   1      478.06      416.82     44.91 o 
  12   2   1     1095.74     1028.98    100.33 o 
  14   2   1       42.01      -24.58     67.62 o 
  16   2   1      398.67      435.88    101.25 o 
  18   2   1      894.09     1012.42    135.21 o 
  20   2   1     1688.41     1971.89    181.25 o 
  22   2   1      282.03      310.10    170.17 o 
 -23   3   1       12.72      -52.36    155.94 o 
 -21   3   1     3011.06     3433.05    218.47 o 
 -19   3   1     5277.18     4915.06    231.04 o 
 -17   3   1    11855.88    11327.52    346.41 o 
 -15   3   1       16.07       -4.35     87.33 o 
 -13   3   1     1469.26     1341.36     67.75 o 
 -11   3   1     1033.33     1094.24     50.80 o 
  -9   3   1      910.48     1201.16     49.96 o 
  -7   3   1     1468.48     1427.23     59.19 o 
  -5   3   1     6973.23     6932.09    163.22 o 
  -3   3   1      912.14     1028.11     69.74 o 
  -1   3   1    20645.57    22772.88    420.44 o 
   1   3   1    14779.07    14766.00    341.12 o 
   3   3   1    13193.52    13864.37    214.73 o 
   5   3   1        2.08       15.67     31.53 o 
   7   3   1      107.61      149.93     35.71 o 
   9   3   1     1578.68     1669.25     61.54 o 
  11   3   1    16003.67    15479.23    318.78 o 
  13   3   1      790.29      786.27     89.11 o 
  15   3   1     7016.31     6863.87    207.27 o 
  17   3   1       14.30      -59.07     97.92 o 
  19   3   1      460.80      609.07    130.08 o 
  21   3   1       22.89       -3.69    127.56 o 
 -22   4   1        8.04     -224.26    224.26 o 
 -20   4   1        7.54        6.86    173.72 o 
 -18   4   1      239.54      270.38    120.89 o 
 -16   4   1     7052.79     7051.47    660.94 o 
 -14   4   1     2457.80     2674.97    173.88 o 
 -12   4   1     1567.60     1776.75     70.01 o 
 -10   4   1      845.83      714.47     52.11 o 
  -8   4   1     3774.11     4156.81    138.58 o 
  -6   4   1     6445.88     7318.83    166.35 o 
  -4   4   1    26195.09    28136.32    525.96 o 
  -2   4   1     7348.84     7446.41    188.15 o 
   0   4   1     1039.66      981.79    117.66 o 
   2   4   1      868.15      596.10     95.55 o 
   4   4   1     6035.34     6527.52    141.69 o 
   6   4   1      762.45      824.74     83.74 o 
   8   4   1        0.22      -39.62     39.62 o 
  10   4   1     1205.51     1059.96     71.77 o 
  12   4   1      558.85      679.27     92.54 o 
  14   4   1     4770.95     4270.90    183.62 o 
  16   4   1     4941.98     4939.31    230.71 o 
  18   4   1     2381.48     2818.32    204.90 o 
  20   4   1     1511.51     1260.27    166.63 o 
 -21   5   1      796.30      812.00    161.63 o 
 -19   5   1      202.17      391.10    200.57 o 
 -17   5   1      127.23      180.43    121.78 o 
 -15   5   1     1081.90     1147.91    160.30 o 
 -13   5   1    10798.51    10215.43    240.96 o 
 -11   5   1      102.74      141.34     51.83 o 
  -9   5   1      241.86      333.13     58.51 o 
  -7   5   1     6859.49     7301.72    179.73 o 
  -5   5   1      966.91      973.72     84.31 o 
  -3   5   1     6874.34     7921.48    209.33 o 
  -1   5   1     1776.47     2100.64    118.12 o 
   1   5   1      144.14      270.46     71.45 o 
   3   5   1      882.95     1244.38    136.61 o 
   5   5   1     4679.76     4496.65    128.24 o 
   7   5   1    18950.82    19169.31    277.10 o 
   9   5   1     5319.67     5204.72    124.97 o 
  11   5   1      159.32      113.82     69.30 o 
  13   5   1       11.29      107.07     84.77 o 
  15   5   1      972.35     1063.86    149.98 o 
  17   5   1     1680.49     1839.44    179.86 o 
  19   5   1      857.10      928.20    157.46 o 
 -20   6   1     2746.23     3155.60    294.54 o 
 -18   6   1     1444.30     1751.09    300.07 o 
 -16   6   1       15.62     -127.14    127.14 o 
 -14   6   1     4494.47     4287.95    160.03 o 
 -12   6   1     4820.28     4756.07    153.41 o 
 -10   6   1     4265.74     4048.65    152.53 o 
  -8   6   1     4984.64     4950.12    242.43 o 
  -6   6   1      563.89      839.35     95.86 o 
  -4   6   1      462.12      404.17    136.61 o 
  -2   6   1      388.05      470.83     89.26 o 
   0   6   1     1030.29     1567.47    193.47 o 
   2   6   1     1071.89     1219.23    195.84 o 
   4   6   1    12239.44    12303.66    299.83 o 
   6   6   1     5681.76     5787.12    277.96 o 
   8   6   1     1036.91     1137.35     78.25 o 
  10   6   1     1745.78     1752.96    104.34 o 
  12   6   1        5.22      -58.93     98.76 o 
  14   6   1     2447.21     2741.81    199.41 o 
  16   6   1     1580.37     1504.24    174.11 o 
  18   6   1      597.84      919.60    203.73 o 
 -19   7   1      665.45      553.54    172.64 o 
 -17   7   1       21.47      117.84    145.60 o 
 -15   7   1       34.42       89.70    137.02 o 
 -13   7   1      127.69       96.47     82.32 o 
 -11   7   1      168.04      101.32     80.36 o 
  -9   7   1       10.86       17.28    117.66 o 
  -7   7   1      865.55      810.36    109.89 o 
  -5   7   1     4565.64     4273.74    189.60 o 
  -3   7   1     1203.60     1102.28    113.76 o 
  -1   7   1     5769.72     6162.44    220.27 o 
   1   7   1     2035.85     2631.06    180.04 o 
   3   7   1     1543.52     1381.60    127.14 o 
   5   7   1      539.47      607.71    110.41 o 
   7   7   1       53.37      -34.74    175.30 o 
   9   7   1        9.55      -67.04     67.04 o 
  11   7   1      366.19      608.96     92.80 o 
  13   7   1      134.93      272.00    135.25 o 
  15   7   1      150.89      214.00    139.90 o 
  17   7   1        7.18       40.12    235.32 o 
 -18   8   1       79.28       97.86    158.04 o 
 -16   8   1      411.97      254.73    150.54 o 
 -14   8   1      499.95      510.37    117.57 o 
 -12   8   1      127.84      196.02    175.37 o 
 -10   8   1     4118.04     4229.87    190.11 o 
  -8   8   1     3779.57     4125.97    193.97 o 
  -6   8   1    11228.73    10428.77    669.63 o 
  -4   8   1      416.65      443.69    171.36 o 
  -2   8   1     9217.06     9982.62    543.29 o 
   0   8   1     5902.07     6408.61    239.96 o 
   2   8   1     3094.06     2728.69    160.76 o 
   4   8   1     7798.96     7585.46    251.08 o 
   6   8   1       86.80      184.60    105.42 o 
   8   8   1       56.49       76.65     77.99 o 
  10   8   1      988.34      800.97    121.17 o 
  12   8   1        4.66      -62.68    139.35 o 
  14   8   1      278.65      162.44    169.78 o 
  16   8   1     1530.65     1884.01    220.31 o 
 -17   9   1     1064.13     1037.61    236.90 o 
 -15   9   1     1493.44     1445.08    255.85 o 
 -13   9   1      184.19      232.40    369.56 o 
 -11   9   1     2499.88     2613.88    193.47 o 
  -9   9   1      955.40      925.75    127.83 o 
  -7   9   1       33.93      186.65    111.08 o 
  -5   9   1     1725.45     1801.03    156.76 o 
  -3   9   1      675.07      648.17    123.94 o 
  -1   9   1      619.89      766.77    125.33 o 
   1   9   1      549.87      780.95    146.88 o 
   3   9   1      794.78      792.32    125.47 o 
   5   9   1     5632.21     5552.38    525.91 o 
   7   9   1      164.05      131.81    103.57 o 
   9   9   1      148.91      142.16     92.68 o 
  11   9   1     3744.69     4102.69    402.73 o 
  13   9   1     1855.72     1664.60    247.95 o 
  15   9   1      546.45      603.30    219.53 o 
 -14  10   1    12242.73    14021.26    552.76 o 
 -12  10   1     1786.09     2034.16    221.10 o 
 -10  10   1     1251.36     1305.99    150.62 o 
  -8  10   1       28.48       83.82    169.78 o 
  -6  10   1     2252.92     2454.59    179.11 o 
  -4  10   1     9361.82     9162.48    308.66 o 
  -2  10   1     1225.16     1179.44    146.29 o 
   0  10   1      611.31      480.24    130.62 o 
   2  10   1      371.11      201.80    115.48 o 
   4  10   1     1002.27     1253.70    146.24 o 
   6  10   1     3859.22     4257.19    214.67 o 
   8  10   1      473.91      620.93    108.68 o 
  10  10   1     1892.40     2128.37    179.21 o 
  12  10   1      342.44      404.31    203.73 o 
 -13  11   1       70.85      125.15    190.31 o 
 -11  11   1     1128.30     1642.49    221.10 o 
  -9  11   1      293.63      193.96    128.62 o 
  -7  11   1     2423.09     2599.46    187.25 o 
  -5  11   1      959.74     1074.18    145.71 o 
  -3  11   1     1388.54     1502.67    155.76 o 
  -1  11   1       26.07       17.87    126.78 o 
   1  11   1       77.92       39.95    121.05 o 
   3  11   1     2062.46     2427.52    363.24 o 
   5  11   1     2934.62     3266.23    287.44 o 
   7  11   1       51.64       12.31    116.50 o 
   9  11   1       34.12       63.25    135.03 o 
  11  11   1     5628.85     6695.65    783.34 o 
  -8  12   1     3797.65     4460.10    247.36 o 
  -6  12   1     5973.62     6191.57    299.28 o 
  -4  12   1       64.98      217.83    135.07 o 
  -2  12   1     2731.51     3002.18    216.84 o 
   0  12   1      993.14     1399.24    231.37 o 
   2  12   1     4546.85     4636.38    245.62 o 
   4  12   1     1191.99     1295.01    349.82 o 
   6  12   1      100.09       97.47    129.02 o 
 -24   0   2    35886.20    33794.23   1238.18 o 
 -22   0   2    19586.18    21025.45    854.41 o 
 -20   0   2    94453.77    91832.55   2710.11 o 
 -18   0   2    48564.34    49442.11   1550.89 o 
 -16   0   2    54669.05    53642.36   1089.97 o 
 -14   0   2     3844.07     3575.54    114.66 o 
 -12   0   2   123179.59   119573.37   1770.78 o 
 -10   0   2    15897.63    16144.92    273.04 o 
  -8   0   2   210994.00   218557.89   3195.51 o 
  -6   0   2     5802.48     5679.74    140.09 o 
  -4   0   2   370731.13   368532.03  13265.47 o 
  -2   0   2     4164.06     2662.68    292.96 o 
   0   0   2   390837.09   408290.06   8847.34 o 
   2   0   2     7650.87     7429.08    160.13 o 
   4   0   2   261683.86   255235.05   6609.44 o 
   6   0   2     2966.73     3041.77    162.67 o 
   8   0   2   114641.77   107789.98   2842.77 o 
  10   0   2     1300.77     1332.94    132.66 o 
  12   0   2    71023.91    69311.50   1899.92 o 
  14   0   2    34274.95    33111.97   1001.29 o 
  16   0   2   113460.48   109984.86   2167.04 o 
  18   0   2    13455.28    14335.31    422.29 o 
  20   0   2    40655.46    40691.11   1399.28 o 
 -25   1   2    40939.94    40353.78   1026.29 o 
 -23   1   2     4760.18     5639.29    301.22 o 
 -21   1   2    90014.61    88488.51   1871.09 o 
 -19   1   2    15125.46    17074.59    490.65 o 
 -17   1   2    82166.56    81735.27   1340.02 o 
 -15   1   2    12945.07    13046.20    265.95 o 
 -13   1   2   108676.05   107551.92   1220.53 o 
 -11   1   2    74810.98    76146.13    871.54 o 
  -9   1   2   178976.38   183183.52   2044.41 o 
  -7   1   2    46185.64    48118.30    614.47 o 
  -5   1   2    63888.29    66947.08    959.93 o 
  -3   1   2   235465.27   260698.28  10336.51 o 
  -1   1   2   246484.45   261680.20   4141.03 o 
   1   1   2    37656.43    38410.20    486.55 o 
   3   1   2    60887.20    63315.24    789.64 o 
   5   1   2   163280.67   161201.20   2325.55 o 
   7   1   2   107959.03   112906.14   1640.36 o 
   9   1   2    97319.16    95632.98   1798.52 o 
  11   1   2    24165.03    23545.85    430.28 o 
  13   1   2    73789.61    73631.96   1190.91 o 
  15   1   2    22832.28    25630.84    489.65 o 
  17   1   2    88050.71    84590.44   1497.04 o 
  19   1   2    10302.56    10648.52    308.79 o 
  21   1   2    40146.00    36859.37    929.67 o 
 -24   2   2    19797.96    19325.88    603.85 o 
 -22   2   2     7421.81     9139.46    369.32 o 
 -20   2   2    96669.56    94028.43   2628.77 o 
 -18   2   2    10743.20    11554.64    342.92 o 
 -16   2   2   115479.44   112290.63   2181.04 o 
 -14   2   2     3593.89     3844.92     99.16 o 
 -12   2   2   231525.73   229423.13   2566.41 o 
 -10   2   2    31874.31    31030.16    406.65 o 
  -8   2   2   177716.25   181967.64   2264.66 o 
  -6   2   2    27677.17    27586.48    374.37 o 
  -4   2   2   185150.38   186337.64   3724.05 o 
  -2   2   2     1088.81      807.01    157.14 o 
   0   2   2   202693.28   207336.23   2470.65 o 
   2   2   2    14288.55    14873.59    192.82 o 
   4   2   2   190771.36   196993.50   2203.86 o 
   6   2   2    16662.77    16359.14    213.08 o 
   8   2   2   243168.44   242523.61   2704.47 o 
  10   2   2      628.36      964.13     79.01 o 
  12   2   2   123867.76   120425.09   1885.51 o 
  14   2   2     4433.75     5081.51    172.00 o 
  16   2   2   112655.44   104965.00   1776.84 o 
  18   2   2     1869.41     2087.86    214.79 o 
  20   2   2    21572.51    22023.52    628.57 o 
 -23   3   2     3528.24     4091.17    709.11 o 
 -21   3   2    69663.14    66855.66   2106.81 o 
 -19   3   2    16401.57    17315.41    468.25 o 
 -17   3   2    70229.88    68449.48   1396.72 o 
 -15   3   2    27599.96    27806.27    762.02 o 
 -13   3   2   165377.00   165855.97   2134.05 o 
 -11   3   2    46376.75    47263.97    646.08 o 
  -9   3   2   180052.55   179548.94   3282.38 o 
  -7   3   2    90843.63    91991.73   1675.63 o 
  -5   3   2   146356.56   147641.31   2105.41 o 
  -3   3   2    91025.78    97764.68   1648.88 o 
  -1   3   2   129680.66   133948.73   2799.34 o 
   1   3   2   109191.62   109641.99   1384.40 o 
   3   3   2   121938.71   125431.86   1575.45 o 
   5   3   2   156105.17   158746.64   1789.44 o 
   7   3   2    71770.76    71803.29    832.24 o 
   9   3   2   151499.94   150458.08   1945.63 o 
  11   3   2    46960.33    46051.94    780.00 o 
  13   3   2    61364.45    59705.78    996.92 o 
  15   3   2    24521.64    25903.30    505.64 o 
  17   3   2    68601.39    65415.57   1806.74 o 
  19   3   2     7845.40     8351.69    323.68 o 
  21   3   2    29377.84    28764.83    739.11 o 
 -24   4   2    51233.61    47419.00   1667.76 o 
 -22   4   2    23890.71    27407.47   1089.73 o 
 -20   4   2    64648.08    62777.75   1331.68 o 
 -18   4   2    14624.98    15278.41    433.29 o 
 -16   4   2    80300.96    80295.36   2574.29 o 
 -14   4   2    23032.26    23492.62    624.20 o 
 -12   4   2   118080.16   116727.91   1343.34 o 
 -10   4   2      590.24      517.33     51.45 o 
  -8   4   2   241156.05   237935.83   3372.47 o 
  -6   4   2      633.35      751.00     64.74 o 
  -4   4   2   263643.75   260696.56   4331.86 o 
  -2   4   2      993.59     1181.87    135.03 o 
   0   4   2   249166.59   246473.81   4096.22 o 
   2   4   2     7090.21     8306.36    160.60 o 
   4   4   2   258807.91   263540.22   2957.84 o 
   6   4   2     2062.34     2189.42     76.20 o 
   8   4   2   118274.02   118696.33   1361.09 o 
  10   4   2    12359.36    12335.83    431.39 o 
  12   4   2    95990.49    95188.22   1716.35 o 
  14   4   2     7515.17     7804.11    232.40 o 
  16   4   2    74740.41    72297.78   2008.10 o 
  18   4   2    16008.27    18380.59   1535.89 o 
  20   4   2    54602.29    52382.04   1171.80 o 
 -21   5   2    62001.21    58599.27   1277.18 o 
 -19   5   2     6299.54     8093.23   1018.66 o 
 -17   5   2   109178.80   109145.19   2175.87 o 
 -15   5   2    28438.13    28308.74    511.22 o 
 -13   5   2    57658.93    56808.29    771.64 o 
 -11   5   2    32422.46    32281.61    534.63 o 
  -9   5   2    78529.18    76959.52   1188.45 o 
  -7   5   2    90121.05    89517.48   1543.90 o 
  -5   5   2   122270.73   117578.80   2001.77 o 
  -3   5   2   111118.76   116010.32   2107.60 o 
  -1   5   2   138725.66   145302.02   2453.49 o 
   1   5   2   104459.52   102697.80   1756.64 o 
   3   5   2   114053.09   113554.80   1644.60 o 
   5   5   2    59219.55    58232.68    706.43 o 
   7   5   2    45280.19    45747.50    601.19 o 
   9   5   2    49559.41    49806.02    711.36 o 
  11   5   2    46306.37    46420.98    817.45 o 
  13   5   2    89158.00    86964.45   1431.51 o 
  15   5   2    10675.42    12180.69    469.06 o 
  17   5   2    60877.03    59070.75   1276.29 o 
  19   5   2    10157.50    11991.77    613.57 o 
 -22   6   2    12807.09    13506.03   1265.82 o 
 -20   6   2    37825.37    36699.04   1794.89 o 
 -18   6   2     1864.18     3200.20    389.30 o 
 -16   6   2   114614.15   113888.45   2282.42 o 
 -14   6   2    17408.18    17196.79    356.84 o 
 -12   6   2    87028.23    84580.09   1279.09 o 
 -10   6   2     7955.57     7659.16    202.50 o 
  -8   6   2   181912.61   180567.42   3049.82 o 
  -6   6   2    16497.58    15732.41    356.19 o 
  -4   6   2   140072.97   143544.22   2442.88 o 
  -2   6   2      511.32      666.62     90.76 o 
   0   6   2   140835.58   140251.11   2388.16 o 
   2   6   2     4957.25     4791.87    263.75 o 
   4   6   2   193875.61   195886.47   3297.17 o 
   6   6   2     2247.23     2178.12     92.50 o 
   8   6   2    95788.59    95531.91   1136.11 o 
  10   6   2    10245.88    10551.58    235.96 o 
  12   6   2   125075.11   125684.18   2028.31 o 
  14   6   2      360.94     2002.57    300.07 o 
  16   6   2    44108.81    43397.35    997.30 o 
  18   6   2     6905.69     6664.72    396.41 o 
 -21   7   2    32771.35    31863.90   1190.02 o 
 -19   7   2     9448.82    10814.11   1383.48 o 
 -17   7   2    53894.27    53657.30   1199.64 o 
 -15   7   2    40934.46    40016.25    939.07 o 
 -13   7   2   101414.46    99205.41   1499.79 o 
 -11   7   2     8668.22     8757.27    257.41 o 
  -9   7   2    85362.41    84471.65   1494.76 o 
  -7   7   2    51810.74    51475.02    958.14 o 
  -5   7   2   133353.41   136558.48   2345.17 o 
  -3   7   2    13841.91    15007.14    360.14 o 
  -1   7   2    26879.95    27925.61    571.74 o 
   1   7   2   124283.42   126250.39   2177.09 o 
   3   7   2    71604.18    72165.91   1392.96 o 
   5   7   2    74508.86    73641.38   1314.89 o 
   7   7   2    13819.83    14403.90    270.11 o 
   9   7   2    98842.90    99100.98   1363.31 o 
  11   7   2    59084.88    58793.91   1046.87 o 
  13   7   2    43369.49    43852.84   1007.52 o 
  15   7   2    14335.62    15638.29    666.47 o 
  17   7   2    34497.25    33836.88   1132.37 o 
 -20   8   2    27200.92    26548.18    737.65 o 
 -18   8   2     5793.26     7382.49    371.14 o 
 -16   8   2    70808.95    70515.09   1533.55 o 
 -14   8   2    15958.00    15914.26    413.38 o 
 -12   8   2    61571.62    62248.67   1148.57 o 
 -10   8   2      265.03      266.19    198.20 o 
  -8   8   2   121541.16   125592.22   2291.59 o 
  -6   8   2     1040.46     1034.59    127.18 o 
  -4   8   2    95567.48   100176.22   1768.36 o 
  -2   8   2      161.80      298.12    113.76 o 
   0   8   2    94506.94    97791.40   1729.27 o 
   2   8   2       23.42      190.04    108.78 o 
   4   8   2   121115.34   124327.36   2160.86 o 
   6   8   2      785.02      736.25     96.93 o 
   8   8   2    66505.37    68593.44   1054.97 o 
  10   8   2     9620.05     9836.53    312.55 o 
  12   8   2    78813.63    81034.77   2315.28 o 
  14   8   2     2957.10     3676.65    328.50 o 
  16   8   2    32520.75    32944.56   1129.21 o 
 -17   9   2    60130.24    61160.65   1839.90 o 
 -15   9   2     5098.83     5278.70    232.65 o 
 -13   9   2    45570.25    44502.71    876.08 o 
 -11   9   2    24400.58    24299.49    543.86 o 
  -9   9   2    34236.30    35878.84    734.24 o 
  -7   9   2    48376.05    47921.22    931.92 o 
  -5   9   2    58278.88    59999.78   1128.47 o 
  -3   9   2    58616.43    64185.94   3652.96 o 
  -1   9   2    66483.70    69215.89   1278.11 o 
   1   9   2    46842.46    47901.11   1366.90 o 
   3   9   2    62581.66    63154.41   1176.46 o 
   5   9   2    25641.35    27030.79    586.72 o 
   7   9   2    33104.00    32829.89    574.06 o 
   9   9   2    41665.15    42024.16    882.43 o 
  11   9   2    12151.95    12408.70    562.24 o 
  13   9   2    53452.43    54750.19   1681.97 o 
 -16  10   2    51883.77    51667.36   1620.38 o 
 -14  10   2     6100.47     6022.06    259.72 o 
 -12  10   2    49402.89    50053.75   1043.14 o 
 -10  10   2     4750.60     4742.38    232.16 o 
  -8  10   2    83187.76    87834.64   1605.88 o 
  -6  10   2     1938.05     2176.01    284.28 o 
  -4  10   2    86149.48    91751.42   3832.22 o 
  -2  10   2      515.92      448.66    121.17 o 
   0  10   2    87554.09    91788.23   1665.04 o 
   2  10   2      140.49      354.62    121.71 o 
   4  10   2    90394.70    92129.01   2601.93 o 
   6  10   2     1218.00     1639.19    243.79 o 
   8  10   2    51271.59    52541.68   1078.29 o 
  10  10   2     2807.41     2907.04    373.51 o 
  12  10   2    59573.86    59950.89   1833.59 o 
 -13  11   2    52056.08    52626.01   1471.92 o 
 -11  11   2    15472.95    15772.80    525.12 o 
  -9  11   2    59367.20    56180.74   1256.34 o 
  -7  11   2    10769.89    11435.72    363.81 o 
  -5  11   2    44617.18    43264.51    891.16 o 
  -3  11   2    22898.66    26205.11    608.05 o 
  -1  11   2    30226.23    31661.00    697.35 o 
   1  11   2    35290.95    35992.39   1670.92 o 
   3  11   2    17414.20    19004.93    487.77 o 
   5  11   2    53744.07    54204.79   1428.49 o 
   7  11   2    21603.87    22421.75    664.05 o 
   9  11   2    46236.99    46361.00   1158.43 o 
  -8  12   2    42859.08    43746.06    916.80 o 
  -6  12   2     3559.09     3760.70    227.91 o 
  -4  12   2    62399.53    63638.16   1244.06 o 
  -2  12   2      392.97      633.25    146.83 o 
   0  12   2    65459.63    68980.08   1329.46 o 
   2  12   2     1111.23     1484.24    172.32 o 
   4  12   2    44657.08    46961.36    966.43 o 
   6  12   2     1779.30     2051.86    158.32 o 
 -25   1   3       76.44       81.10    174.70 o 
 -23   1   3     4072.77     3791.43    289.02 o 
 -21   1   3     1839.50     1863.94    199.78 o 
 -19   1   3       23.90      -24.55    114.62 o 
 -17   1   3      309.27      275.67     88.39 o 
 -15   1   3       56.28       35.48     30.59 o 
 -13   1   3     2197.27     1967.61     58.62 o 
 -11   1   3    23692.28    24965.92    307.64 o 
  -9   1   3    13123.36    13154.72    190.78 o 
  -7   1   3      250.18      336.00     35.01 o 
  -5   1   3      351.92      440.63     29.76 o 
  -3   1   3     8273.54    10471.39    204.17 o 
  -1   1   3     1385.70     1482.49     51.75 o 
   1   1   3    32476.19    35800.95    618.67 o 
   3   1   3    35299.83    37368.98    478.46 o 
   5   1   3     1951.72     2282.86     74.05 o 
   7   1   3       14.37       50.90     27.06 o 
   9   1   3     2806.07     2848.52    138.26 o 
  11   1   3     1072.97      966.13     87.68 o 
  13   1   3     4004.55     3819.49    186.66 o 
  15   1   3        4.86      -46.82     76.97 o 
  17   1   3       38.03       59.05     87.23 o 
  19   1   3      733.84      443.06    116.68 o 
 -24   2   3     1495.68     1715.70    224.06 o 
 -22   2   3     1409.76     1587.52    201.68 o 
 -20   2   3       88.43      289.74    139.75 o 
 -18   2   3       30.94      139.14     89.92 o 
 -16   2   3     2437.02     2317.73    100.92 o 
 -14   2   3      909.78      904.40     57.86 o 
 -12   2   3       43.54      -39.20     39.20 o 
 -10   2   3      403.29      410.34     35.53 o 
  -8   2   3     2061.15     1959.98     76.03 o 
  -6   2   3      362.40      216.55     39.41 o 
  -4   2   3    19770.41    20046.49    310.86 o 
  -2   2   3        6.05      -32.49     32.49 o 
   0   2   3     4275.91     4118.70     84.67 o 
   2   2   3     2622.11     2454.55     57.87 o 
   4   2   3    15628.49    16178.13    209.47 o 
   6   2   3     5907.32     5707.46     95.25 o 
   8   2   3     3353.07     3086.17    119.08 o 
  10   2   3       97.78      145.51     77.75 o 
  12   2   3      593.23      669.39     87.29 o 
  14   2   3     2316.18     2463.36    136.36 o 
  16   2   3      892.48     1095.68    113.20 o 
  18   2   3        2.81       58.76    121.03 o 
  20   2   3       98.25      208.20    143.69 o 
 -25   3   3       36.18      -87.77    176.68 o 
 -23   3   3      582.70      352.99    167.33 o 
 -21   3   3       37.71      192.68    225.84 o 
 -19   3   3     5843.72     5794.41    239.27 o 
 -17   3   3      671.64      647.14    120.82 o 
 -15   3   3     8669.20     8373.69    168.87 o 
 -13   3   3     1461.93     1598.19     72.40 o 
 -11   3   3      341.84      388.35     44.50 o 
  -9   3   3      893.48     1034.60     62.76 o 
  -7   3   3    10058.77    10290.69    204.33 o 
  -5   3   3     8337.49     7926.80    191.73 o 
  -3   3   3    13644.67    14914.94    581.98 o 
  -1   3   3      818.25      961.79     59.50 o 
   1   3   3     6995.69     7233.75    122.44 o 
   3   3   3      635.29      623.28     42.38 o 
   5   3   3       69.82      139.54     30.70 o 
   7   3   3     1336.70     1478.15     54.90 o 
   9   3   3      582.49      548.74     78.27 o 
  11   3   3        5.35       16.41     68.78 o 
  13   3   3     8489.59     8481.01    235.93 o 
  15   3   3     4831.89     4829.21    320.21 o 
  17   3   3     3187.30     3056.29    203.35 o 
  19   3   3        9.69      -92.36    116.81 o 
 -24   4   3     1640.35     1515.33    223.44 o 
 -22   4   3     2195.12     2520.59    356.93 o 
 -20   4   3     4958.51     5034.52    348.24 o 
 -18   4   3     6072.96     5518.60    245.65 o 
 -16   4   3       81.01      120.54     59.14 o 
 -14   4   3     1524.76     1546.47    110.01 o 
 -12   4   3      276.80      292.69     69.49 o 
 -10   4   3      127.48       35.93     49.22 o 
  -8   4   3     3851.04     4079.93    124.97 o 
  -6   4   3     2088.60     1851.04    191.89 o 
  -4   4   3     1632.13     1662.91    153.19 o 
  -2   4   3     6447.67     6114.20    163.98 o 
   0   4   3    33642.89    35479.31    485.81 o 
   2   4   3     3145.56     3467.31     88.82 o 
   4   4   3     3992.07     4433.54     98.98 o 
   6   4   3     1513.96     1386.84     62.47 o 
   8   4   3     3617.28     3535.66    140.75 o 
  10   4   3     1269.12     1276.61    106.79 o 
  12   4   3     9967.75     9632.69    258.96 o 
  14   4   3      137.29      243.03     91.67 o 
  16   4   3       19.47       61.21    118.50 o 
  18   4   3        6.57      -16.48    121.80 o 
 -23   5   3      930.10     1238.18    342.71 o 
 -21   5   3     1634.20     1731.98    325.34 o 
 -19   5   3     1053.75     1031.04    152.78 o 
 -17   5   3      114.81       -3.48    108.18 o 
 -15   5   3      228.96      158.97     59.69 o 
 -13   5   3     4025.99     3710.93    133.81 o 
 -11   5   3    14533.71    14582.07    290.44 o 
  -9   5   3     4382.46     4181.95    134.45 o 
  -7   5   3      298.28      379.34     68.57 o 
  -5   5   3       68.28       16.03     55.54 o 
  -3   5   3      677.32      717.23     73.60 o 
  -1   5   3     4648.97     5273.75    164.58 o 
   1   5   3     1549.03     1527.12     73.61 o 
   3   5   3     8282.53     8576.23    178.36 o 
   5   5   3       85.60      122.48     47.74 o 
   7   5   3      162.36      288.21     58.67 o 
   9   5   3     8020.46     7661.16    227.58 o 
  11   5   3     1514.76     1430.92    121.52 o 
  13   5   3      573.39      824.39    181.66 o 
  15   5   3       39.03       61.49    115.03 o 
  17   5   3      728.09      874.77    161.94 o 
 -22   6   3      830.34      740.05    173.11 o 
 -20   6   3      825.12      933.94    159.90 o 
 -18   6   3     1104.67     1342.61    167.70 o 
 -16   6   3      265.61      385.44     83.06 o 
 -14   6   3     2670.58     2525.86    121.72 o 
 -12   6   3     2914.17     2721.30    132.04 o 
 -10   6   3     2698.22     2982.35    163.46 o 
  -8   6   3     7616.53     7672.82    223.14 o 
  -6   6   3      447.69      666.60     93.18 o 
  -4   6   3      444.88      507.15    171.36 o 
  -2   6   3      399.98      293.52     78.44 o 
   0   6   3      589.96      636.40     93.09 o 
   2   6   3     1454.33     1752.19     94.61 o 
   4   6   3     5871.54     6017.29    182.59 o 
   6   6   3     3678.93     3489.39    116.49 o 
   8   6   3     4213.58     4114.73    177.58 o 
  10   6   3     3247.47     3168.61    168.87 o 
  12   6   3      376.34      320.82    122.79 o 
  14   6   3      747.48      758.27    148.95 o 
  16   6   3     2172.04     2288.43    252.69 o 
 -21   7   3       16.93       37.20    219.53 o 
 -19   7   3      422.85      341.32    154.41 o 
 -17   7   3      264.11      135.73    129.79 o 
 -15   7   3      174.51      357.86    109.06 o 
 -13   7   3      111.49        4.37     77.00 o 
 -11   7   3       12.74       22.01    153.19 o 
  -9   7   3      715.21      638.22    136.61 o 
  -7   7   3     2580.54     2429.03    141.81 o 
  -5   7   3      194.41      265.59     90.89 o 
  -3   7   3     3269.00     3371.85    275.59 o 
  -1   7   3     1425.49     1226.43    142.93 o 
   1   7   3     5718.01     5271.79    196.25 o 
   3   7   3      726.21      600.48     81.63 o 
   5   7   3      130.94      226.48     73.47 o 
   7   7   3      490.73      509.78     90.19 o 
   9   7   3        8.67       29.11     75.82 o 
  11   7   3      264.99       69.24    133.15 o 
  13   7   3       13.97      -44.22    165.83 o 
  15   7   3      442.76      467.48    203.73 o 
 -20   8   3     1932.50     2159.07    225.87 o 
 -18   8   3      123.89      120.52    162.13 o 
 -16   8   3        7.04       96.98     91.45 o 
 -14   8   3      211.86      179.44     92.97 o 
 -12   8   3       17.11       53.35     88.40 o 
 -10   8   3       26.06      152.19     91.88 o 
  -8   8   3     7719.34     7600.37    247.27 o 
  -6   8   3     1799.00     1909.98    144.62 o 
  -4   8   3     5726.68     6381.69    445.37 o 
  -2   8   3    12541.84    13320.05    465.90 o 
   0   8   3       27.33       77.39    142.93 o 
   2   8   3     6476.02     6123.29    221.87 o 
   4   8   3     2755.67     2831.07    134.25 o 
   6   8   3     2037.65     2104.71    153.86 o 
   8   8   3       35.62      -46.53    173.64 o 
  10   8   3      402.64      362.46    146.90 o 
  12   8   3      163.00      145.30    173.72 o 
  14   8   3       24.97      -83.70    173.72 o 
 -19   9   3      122.07      210.05    210.05 o 
 -17   9   3     1367.71     1146.58    227.42 o 
 -15   9   3     3535.66     3085.99    244.79 o 
 -13   9   3      387.33      671.07    114.59 o 
 -11   9   3      201.89      276.18    104.72 o 
  -9   9   3     7653.44     7618.91    529.86 o 
  -7   9   3     2811.97     2646.76    162.00 o 
  -5   9   3      970.50     1006.58    145.30 o 
  -3   9   3     2365.94     2412.88    201.36 o 
  -1   9   3     1312.21     1395.62    152.40 o 
   1   9   3     2526.00     2544.75    195.84 o 
   3   9   3       16.60       14.96     80.20 o 
   5   9   3     1245.54     1085.78    109.26 o 
   7   9   3     1060.30      935.46    132.66 o 
   9   9   3      212.47      240.58    116.00 o 
  11   9   3     2416.24     2307.38    276.38 o 
  13   9   3     1541.17     2111.55    298.49 o 
 -16  10   3      193.50      387.47    366.40 o 
 -14  10   3     2595.81     2759.07    233.74 o 
 -12  10   3     1002.58     1406.92    151.61 o 
 -10  10   3     3071.15     3071.10    197.41 o 
  -8  10   3     1136.80     1131.86    343.50 o 
  -6  10   3      314.17      421.20    122.57 o 
  -4  10   3      552.18      645.32    124.21 o 
  -2  10   3      278.62      278.04    131.08 o 
   0  10   3     5365.50     5643.24    242.40 o 
   2  10   3     1482.17     1758.50    151.55 o 
   4  10   3       35.05       82.16    125.46 o 
   6  10   3     1673.70     2072.76    137.62 o 
   8  10   3     1325.47     1475.74    161.66 o 
  10  10   3    13025.36    14250.18    639.62 o 
 -13  11   3       12.25      150.46    136.61 o 
 -11  11   3       26.41      155.30    125.60 o 
  -9  11   3     3250.23     3232.22    207.52 o 
  -7  11   3     4218.83     4550.64    240.36 o 
  -5  11   3      515.26      577.04    234.53 o 
  -3  11   3       47.75      328.24    131.08 o 
  -1  11   3     1998.83     2084.61    235.32 o 
   1  11   3     1325.14     1205.55    152.07 o 
   3  11   3     1989.96     2328.81    147.65 o 
   5  11   3      935.74     1181.53    132.57 o 
   7  11   3      491.74      869.83    162.00 o 
 -10  12   3       93.43      307.33    139.75 o 
  -8  12   3     1174.73     1435.03    200.57 o 
  -6  12   3     3180.80     3647.91    220.20 o 
  -4  12   3      604.26      992.88    157.14 o 
  -2  12   3     3920.55     4074.63    229.39 o 
   0  12   3      148.99      119.33    170.57 o 
   2  12   3     3608.93     3989.79    234.63 o 
   4  12   3     2592.25     3040.54    174.06 o 
 -26   0   4    19238.46    20392.14    911.27 o 
 -24   0   4    50196.50    51337.29   1696.19 o 
 -22   0   4    34947.07    41389.17   1388.22 o 
 -20   0   4    99303.45    95763.48   2801.71 o 
 -18   0   4    43995.18    42929.00   1366.11 o 
 -16   0   4    51935.32    51949.32    812.84 o 
 -14   0   4     4937.93     5373.25    252.29 o 
 -12   0   4   232950.02   237175.44   3461.47 o 
 -10   0   4    17646.88    17189.70    293.43 o 
  -8   0   4   162101.75   162329.72   2882.03 o 
  -6   0   4    79637.95    84911.63   1289.93 o 
  -4   0   4  1357617.13  1552046.88  29662.71 o 
  -2   0   4     3303.12     4472.30    579.61 o 
   0   0   4   208398.45   218668.03   9505.12 o 
   2   0   4      179.34      202.25     36.34 o 
   4   0   4   321736.47   323357.56   5596.31 o 
   6   0   4       88.07       17.37     80.55 o 
   8   0   4    57774.80    57070.21   1590.37 o 
  10   0   4    16952.67    16535.45    573.29 o 
  12   0   4   125784.12   122812.45   3303.93 o 
  14   0   4    14642.31    17445.14    633.31 o 
  16   0   4    68107.95    67324.66   2096.54 o 
  18   0   4     9309.47     9469.05    358.09 o 
 -25   1   4    57113.41    55975.48   1304.35 o 
 -23   1   4     8249.16    11976.45   1229.50 o 
 -21   1   4   109403.68   108894.77   2242.95 o 
 -19   1   4     2678.04     3022.07    419.31 o 
 -17   1   4    73488.29    72953.05    993.68 o 
 -15   1   4    43043.42    42036.49    519.58 o 
 -13   1   4   257418.30   261971.86   2697.86 o 
 -11   1   4    37434.14    37522.58    452.71 o 
  -9   1   4   100320.75   101715.44   1296.34 o 
  -7   1   4   131045.73   132608.09   2213.01 o 
  -5   1   4   319061.34   341288.47   4838.44 o 
  -3   1   4   187305.95   213072.16   3107.41 o 
  -1   1   4   193422.92   200363.33   2465.85 o 
   1   1   4    66116.13    65921.27    829.94 o 
   3   1   4    99141.48   101966.66   1487.65 o 
   5   1   4   185612.89   190036.66   2338.44 o 
   7   1   4    92426.48    91556.76   1739.87 o 
   9   1   4    63634.33    62182.58   1225.60 o 
  11   1   4    15281.28    15761.50    332.94 o 
  13   1   4    94607.29    90616.98   1465.67 o 
  15   1   4    28644.46    31928.19    933.02 o 
  17   1   4    46616.10    45980.18    833.21 o 
  19   1   4     5934.34     6166.23    291.61 o 
 -26   2   4    14144.01    15047.63    536.39 o 
 -24   2   4    43156.76    43645.91   1060.56 o 
 -22   2   4     9447.54    15414.14    687.00 o 
 -20   2   4    73589.92    71386.06   1526.49 o 
 -18   2   4    26939.82    26947.37    513.31 o 
 -16   2   4   180352.84   181781.97   2283.66 o 
 -14   2   4    24311.16    24739.94    358.82 o 
 -12   2   4   231762.55   231694.48   2880.05 o 
 -10   2   4    23001.53    21798.76    362.11 o 
  -8   2   4   207506.86   208905.91   4335.92 o 
  -6   2   4    22490.60    23668.26    326.99 o 
  -4   2   4   127628.31   145645.02   3257.48 o 
  -2   2   4     1848.66     1666.76     91.41 o 
   0   2   4   215063.45   216336.89   2429.00 o 
   2   2   4     3109.17     2749.58    100.45 o 
   4   2   4   258240.64   257206.11   3254.03 o 
   6   2   4     2231.45     2210.09     93.01 o 
   8   2   4   208283.42   203628.61   3115.31 o 
  10   2   4     5417.30     5707.84    175.09 o 
  12   2   4   106954.63   104456.44   1667.26 o 
  14   2   4     1503.91     6736.56    742.28 o 
  16   2   4    57838.66    56974.73    993.26 o 
  18   2   4     7058.51     7523.16    320.41 o 
 -25   3   4    43848.27    44584.43   1101.36 o 
 -23   3   4     2841.71     6737.43   1238.97 o 
 -21   3   4    57069.09    58854.48   1308.90 o 
 -19   3   4     2066.09     2581.92    263.75 o 
 -17   3   4   126920.65   127460.55   1923.94 o 
 -15   3   4    43848.05    44183.86    807.21 o 
 -13   3   4   181554.16   175867.78   2530.43 o 
 -11   3   4    19545.63    18366.40    328.04 o 
  -9   3   4   172762.30   171971.84   2464.97 o 
  -7   3   4    81733.85    80120.34   1379.37 o 
  -5   3   4   140218.28   141762.86   1993.91 o 
  -3   3   4    93853.48    98253.55   3220.86 o 
  -1   3   4   141776.05   143882.95   1785.07 o 
   1   3   4   112027.89   111505.64   1349.01 o 
   3   3   4    57158.40    56198.14    659.99 o 
   5   3   4   153006.78   150471.91   1699.68 o 
   7   3   4    99733.36    97758.48   1544.25 o 
   9   3   4   117751.38   115019.53   1812.40 o 
  11   3   4    12839.07    13204.54    305.17 o 
  13   3   4    60334.81    56541.39    969.07 o 
  15   3   4    14641.88    17679.04    565.48 o 
  17   3   4    40618.11    39604.46    918.83 o 
 -24   4   4    34418.60    34920.52   1662.23 o 
 -22   4   4    20764.86    27124.78   1072.36 o 
 -20   4   4    61945.27    61597.40   1301.95 o 
 -18   4   4    38590.21    37615.64    841.08 o 
 -16   4   4    65436.76    63250.30    988.18 o 
 -14   4   4     8744.38     8376.20    206.40 o 
 -12   4   4   111428.27   104586.48   1640.72 o 
 -10   4   4     7581.03     7556.30    293.51 o 
  -8   4   4   235263.83   228307.94   3825.17 o 
  -6   4   4     7788.95     6781.59    244.79 o 
  -4   4   4   268668.13   287121.03   7361.69 o 
  -2   4   4      198.50      121.71     41.94 o 
   0   4   4   263781.09   260297.67   3203.69 o 
   2   4   4      230.82      169.85     39.89 o 
   4   4   4   135409.44   133653.75   1659.30 o 
   6   4   4      309.72      352.13     73.63 o 
   8   4   4    95156.08    93719.10   1501.26 o 
  10   4   4    19874.27    19236.15    401.33 o 
  12   4   4    72008.52    70098.27   1221.04 o 
  14   4   4     9529.85    13257.97   1074.40 o 
  16   4   4    53501.07    51595.20   1135.72 o 
  18   4   4    12090.84    12571.37    574.87 o 
 -21   5   4    65979.74    63289.47   2898.84 o 
 -19   5   4    11746.61    11684.06    382.87 o 
 -17   5   4    80358.26    77501.75   1227.00 o 
 -15   5   4     6485.80     6281.44    178.49 o 
 -13   5   4    78297.76    74025.83   1126.18 o 
 -11   5   4    48867.48    47318.56    748.31 o 
  -9   5   4    84076.82    78972.11   2657.99 o 
  -7   5   4    56242.21    53519.55    958.70 o 
  -5   5   4   180368.81   188688.31   3165.96 o 
  -3   5   4   122415.20   129088.70   2189.35 o 
  -1   5   4   106061.95   100597.06   1470.97 o 
   1   5   4    68684.80    66630.40    875.13 o 
   3   5   4    87985.29    84962.71    998.98 o 
   5   5   4    60788.14    59590.91    723.47 o 
   7   5   4    15467.99    15335.74    373.85 o 
   9   5   4    59364.34    59099.08   1007.98 o 
  11   5   4    36022.32    35941.55    671.88 o 
  13   5   4    58050.92    55345.77    975.65 o 
  15   5   4     5033.04     6206.72    371.14 o 
  17   5   4    77805.38    74281.61   2158.93 o 
 -22   6   4    10242.50    13245.40   1843.85 o 
 -20   6   4    68931.05    66854.33   1439.77 o 
 -18   6   4    13084.78    12113.27    292.24 o 
 -16   6   4    89084.16    85715.14   1309.79 o 
 -14   6   4    34100.35    32600.05    562.84 o 
 -12   6   4   113996.15   109348.20   2084.08 o 
 -10   6   4     7980.90     7900.77    258.22 o 
  -8   6   4   204599.92   198403.27   3342.42 o 
  -6   6   4    27196.12    26961.63   1141.85 o 
  -4   6   4    87855.05    96003.48   1663.92 o 
  -2   6   4     4356.09     4057.69    162.76 o 
   0   6   4   222815.92   218303.78   3074.29 o 
   2   6   4      283.62      306.83     61.53 o 
   4   6   4   127809.33   127094.23   1476.64 o 
   6   6   4    11957.26    11640.05    247.40 o 
   8   6   4   130157.41   128398.98   2494.48 o 
  10   6   4     2243.48     2270.10    234.53 o 
  12   6   4    79432.55    79616.12   1637.37 o 
  14   6   4     3698.23     5432.85    363.24 o 
  16   6   4    33778.82    32530.78   1092.89 o 
 -21   7   4    36634.47    35770.50    888.47 o 
 -19   7   4    19374.57    19032.09    663.31 o 
 -17   7   4   119842.86   110698.26   3069.40 o 
 -15   7   4    18000.79    17108.88    355.78 o 
 -13   7   4    95019.47    92808.46   1636.03 o 
 -11   7   4    23827.14    23414.91    496.92 o 
  -9   7   4   143269.34   141170.44   2423.90 o 
  -7   7   4    22310.13    21953.75    473.89 o 
  -5   7   4    83880.29    84782.23   1498.65 o 
  -3   7   4    58403.61    62401.64   1132.32 o 
  -1   7   4    59617.99    59131.68   1076.48 o 
   1   7   4    88758.91    88414.84   1305.00 o 
   3   7   4    47727.38    46873.01    712.59 o 
   5   7   4    81928.58    79823.30   1067.00 o 
   7   7   4    47004.76    46330.45    863.15 o 
   9   7   4    94001.95    94808.62   1924.17 o 
  11   7   4    44013.20    44751.83   1344.79 o 
  13   7   4    35551.07    35702.05   1162.38 o 
  15   7   4     3961.88     5870.32    407.46 o 
 -20   8   4    44925.23    43153.87   1046.95 o 
 -18   8   4    19970.19    19353.14    426.46 o 
 -16   8   4    75919.13    69878.47   1809.90 o 
 -14   8   4     9706.01     9653.99    286.37 o 
 -12   8   4    69772.73    68546.30   1254.65 o 
 -10   8   4     2898.46     2997.99    162.57 o 
  -8   8   4   190409.58   186646.09   3183.84 o 
  -6   8   4     3066.38     3249.09    170.96 o 
  -4   8   4    60958.45    63477.85   1166.96 o 
  -2   8   4      471.78      773.70    118.45 o 
   0   8   4   195053.11   192572.86   2752.06 o 
   2   8   4     1609.19     1790.95    109.24 o 
   4   8   4    72263.96    72405.43   1334.87 o 
   6   8   4      781.28      808.42    137.69 o 
   8   8   4    97959.97    97056.38   1990.50 o 
  10   8   4     4718.15     4910.66    568.55 o 
  12   8   4    50973.36    52564.41   1612.48 o 
  14   8   4     2756.12     3487.13    322.18 o 
 -19   9   4     2777.41     2738.54    289.02 o 
 -17   9   4    58927.18    55901.52   1509.83 o 
 -15   9   4     5879.16     5975.86    750.18 o 
 -13   9   4    42356.69    40459.39   1227.92 o 
 -11   9   4    22998.80    22930.35    518.16 o 
  -9   9   4    76519.75    76122.91   1394.81 o 
  -7   9   4    67660.23    68614.52   1269.18 o 
  -5   9   4    65680.78    67707.13   1252.39 o 
  -3   9   4    36737.22    38873.71   1404.01 o 
  -1   9   4   111419.92   110360.07   1950.36 o 
   1   9   4    57792.60    57498.30    909.27 o 
   3   9   4    46110.91    45699.04    746.58 o 
   5   9   4    26726.28    26693.60    944.39 o 
   7   9   4    17834.60    18165.65    472.40 o 
   9   9   4    49326.46    51027.74   1573.00 o 
  11   9   4    11946.71    12639.28    592.24 o 
 -16  10   4    40078.13    39850.91   1156.06 o 
 -14  10   4     7980.11     8113.20    290.33 o 
 -12  10   4    63351.13    66842.83   1262.47 o 
 -10  10   4     7447.89     7210.14    269.82 o 
  -8  10   4    86518.53    85208.71   1560.64 o 
  -6  10   4     4584.89     4622.43    218.19 o 
  -4  10   4    94523.02    99604.95   1792.90 o 
  -2  10   4       76.89      105.00    110.61 o 
   0  10   4    95473.94    95193.69   1441.18 o 
   2  10   4       89.64      110.74     85.37 o 
   4  10   4    77422.62    76549.60   1186.81 o 
   6  10   4     1563.68     1259.57    163.90 o 
   8  10   4    51662.78    56103.67   1718.30 o 
  10  10   4     3696.64     4212.04    379.04 o 
 -13  11   4    75097.45    74557.43   2631.93 o 
 -11  11   4     8457.76     8271.51    750.97 o 
  -9  11   4    49671.64    49261.92   1760.15 o 
  -7  11   4    14894.34    14825.10    413.77 o 
  -5  11   4    34318.07    34853.55    751.15 o 
  -3  11   4    22191.77    23339.56    556.51 o 
  -1  11   4    25639.95    25963.76    599.44 o 
   1  11   4    33775.84    34083.78    610.92 o 
   3  11   4    18942.89    19307.31    463.11 o 
   5  11   4    59003.02    61301.70   1248.29 o 
   7  11   4    29074.46    30574.92    724.14 o 
 -10  12   4     5437.23     5297.18    273.20 o 
  -8  12   4    42994.23    43649.35    921.50 o 
  -6  12   4     2123.71     1956.26    178.68 o 
  -4  12   4    57588.04    59597.83   1540.62 o 
  -2  12   4      175.68      142.64    130.43 o 
   0  12   4    47749.26    48074.28    820.04 o 
   2  12   4      952.26     1219.99    186.32 o 
 -27   1   5      860.29      876.77    368.77 o 
 -25   1   5       10.64      -77.88    150.15 o 
 -23   1   5       23.23       17.29    152.06 o 
 -21   1   5     1031.56      878.60    253.48 o 
 -19   1   5      630.01      331.94    129.23 o 
 -17   1   5     4007.33     3868.31    164.58 o 
 -15   1   5       64.65      -10.27     39.88 o 
 -13   1   5     3281.56     3361.80     73.53 o 
 -11   1   5    15956.28    16177.50    249.53 o 
  -9   1   5    17290.17    17805.23    263.30 o 
  -7   1   5      240.35      157.58     24.25 o 
  -5   1   5     1154.32     1250.41     49.20 o 
  -3   1   5       29.17       80.73     24.50 o 
  -1   1   5      178.90      193.39     33.99 o 
   1   1   5     4933.26     4831.59     94.51 o 
   3   1   5    19996.48    20170.88    283.87 o 
   5   1   5     1195.05     1007.37     90.46 o 
   7   1   5       79.71       60.55     72.18 o 
   9   1   5      305.07      240.53     87.23 o 
  11   1   5       86.98       44.74     69.22 o 
  13   1   5     1147.42     1280.35    112.73 o 
  15   1   5     3180.27     3084.98    163.82 o 
  17   1   5      222.97      361.73    113.37 o 
 -26   2   5        1.90       44.20    180.25 o 
 -24   2   5      175.70      173.62    166.97 o 
 -22   2   5     1474.19     1584.83    196.52 o 
 -20   2   5      669.27      742.38    148.56 o 
 -18   2   5       76.61       77.34     69.17 o 
 -16   2   5     2216.80     2299.15     80.32 o 
 -14   2   5     3769.66     3532.23    104.65 o 
 -12   2   5    12252.24    11989.10    241.18 o 
 -10   2   5     3793.29     3817.66     95.81 o 
  -8   2   5     3774.58     3656.89     72.47 o 
  -4   2   5    10769.35    11170.53    177.45 o 
  -2   2   5     5243.41     5249.22    107.47 o 
   0   2   5     5758.97     5721.37    121.50 o 
   2   2   5      683.61      672.77     37.43 o 
   4   2   5      513.48      544.19     34.25 o 
   6   2   5      147.81       81.55     59.48 o 
   8   2   5      443.60      387.14     74.67 o 
  10   2   5      112.69       53.56     71.72 o 
  12   2   5      388.16      338.78     86.16 o 
  14   2   5      449.45      422.01    102.73 o 
  16   2   5     1541.39     1480.04    138.05 o 
 -25   3   5     2076.36     2686.24    260.58 o 
 -23   3   5     3983.59     4297.79    286.55 o 
 -21   3   5    10335.62    10281.23    380.72 o 
 -19   3   5        4.51       39.43     79.82 o 
 -17   3   5     1118.87     1019.62     70.65 o 
 -15   3   5     1149.73     1224.05     81.53 o 
 -13   3   5      467.21      462.69     58.15 o 
 -11   3   5      380.96      355.02     54.06 o 
  -9   3   5     3335.94     3389.23     77.24 o 
  -7   3   5      331.65      320.89     51.30 o 
  -5   3   5    10840.76    11917.38    308.42 o 
  -3   3   5    12104.69    12111.31    196.88 o 
  -1   3   5     6582.18     6956.93    116.18 o 
   1   3   5      280.14      333.04     33.24 o 
   3   3   5       49.74       24.81     27.66 o 
   5   3   5      606.97      593.64     58.07 o 
   7   3   5    15510.50    15494.35    324.98 o 
   9   3   5     1048.67      797.39     91.56 o 
  11   3   5     6215.92     6049.56    199.67 o 
  13   3   5       14.06      -99.92    111.77 o 
  15   3   5      181.54      271.76    142.23 o 
  17   3   5        8.17      -17.83    198.20 o 
 -26   4   5      167.02      -47.41    183.44 o 
 -24   4   5      110.00      -84.14    162.53 o 
 -22   4   5      106.23      197.41    251.11 o 
 -20   4   5     3303.77     3300.72    256.64 o 
 -18   4   5     2639.09     2484.28    123.90 o 
 -16   4   5      528.81      317.03    108.23 o 
 -14   4   5      467.01      246.94     63.46 o 
 -12   4   5     3709.38     3519.85    130.39 o 
 -10   4   5     2340.11     2458.59    205.58 o 
  -8   4   5    15869.47    14991.75    262.94 o 
  -6   4   5     9301.22     8971.32    180.49 o 
  -4   4   5      798.91      757.80    104.23 o 
  -2   4   5       60.24      -34.47     34.47 o 
   0   4   5     4719.05     5209.10    105.66 o 
   2   4   5     1472.55     1461.12     76.31 o 
   4   4   5      163.62      219.11     39.68 o 
   6   4   5      871.35      770.50     90.66 o 
   8   4   5      431.28      450.12     88.65 o 
  10   4   5     3086.37     2912.22    148.46 o 
  12   4   5     4361.78     4552.65    392.46 o 
  14   4   5     2160.26     2495.62    187.34 o 
  16   4   5     1035.43     1137.84    161.61 o 
 -25   5   5      707.97      804.43    218.19 o 
 -23   5   5      196.72      -52.12    284.28 o 
 -21   5   5       39.28      -12.32    124.07 o 
 -19   5   5     1145.19     1142.92    100.39 o 
 -17   5   5     8253.92     7987.01    221.21 o 
 -15   5   5      467.43      467.36     77.02 o 
 -13   5   5       54.34      -61.20     62.93 o 
 -11   5   5     4934.73     4458.41    208.47 o 
  -9   5   5      115.64       64.25     89.23 o 
  -7   5   5     2677.04     2867.23     95.35 o 
  -5   5   5      286.12      350.45     50.74 o 
  -3   5   5       60.58       76.58     46.32 o 
  -1   5   5      458.43      574.64     53.95 o 
   1   5   5     2170.66     2176.98    132.18 o 
   3   5   5    14465.17    14730.01    246.89 o 
   5   5   5     4256.96     3905.38    153.06 o 
   7   5   5      143.09      110.52     99.09 o 
   9   5   5        9.12       12.72     96.34 o 
  11   5   5      972.72      845.74    161.09 o 
  13   5   5     1949.97     2505.60    193.12 o 
  15   5   5      865.11      837.04    206.89 o 
 -24   6   5     1339.85     1918.87    391.67 o 
 -22   6   5     1089.17     1129.86    164.57 o 
 -20   6   5       27.02       55.91    243.21 o 
 -18   6   5     4837.13     4772.66    214.48 o 
 -16   6   5     4275.29     4001.30    156.24 o 
 -14   6   5     4766.95     4565.74    163.87 o 
 -12   6   5     5371.04     4942.74    184.11 o 
 -10   6   5      504.24      311.24     78.10 o 
  -8   6   5      979.74      921.17     91.81 o 
  -6   6   5       18.41       59.76     66.38 o 
  -4   6   5      783.49      743.97     71.97 o 
  -2   6   5      525.11      599.28     70.35 o 
   0   6   5     8803.63     8763.13    182.92 o 
   2   6   5     4878.97     4782.08    134.39 o 
   4   6   5      450.80      493.26     66.21 o 
   6   6   5     2082.80     2090.56    130.09 o 
   8   6   5       17.32      -12.87    123.98 o 
  10   6   5     2287.95     2622.15    483.27 o 
  12   6   5     1669.59     1898.74    183.62 o 
  14   6   5      352.95      497.48    197.41 o 
 -23   7   5      434.12      664.89    341.13 o 
 -21   7   5       10.35     -134.55    136.33 o 
 -19   7   5      141.92      270.40     91.29 o 
 -17   7   5       55.60      150.16     83.13 o 
 -15   7   5      304.46      288.54     89.54 o 
 -13   7   5        8.08      104.85     85.00 o 
 -11   7   5      937.80      780.67    100.14 o 
  -9   7   5     3319.61     3389.33    173.25 o 
  -7   7   5     2501.62     2111.79    133.14 o 
  -5   7   5     2941.64     2783.46    148.98 o 
  -3   7   5     1761.54     1827.32    157.84 o 
  -1   7   5     1349.57     1168.45     88.98 o 
   1   7   5      903.34      838.49     82.41 o 
   3   7   5       41.70      115.51     68.32 o 
   5   7   5       44.47      -67.50     91.10 o 
   7   7   5      337.46      517.47    138.47 o 
   9   7   5       98.46      219.41    127.09 o 
  11   7   5      144.57      257.55    133.76 o 
  13   7   5       75.36      206.89    192.68 o 
 -20   8   5      308.45      550.50    172.06 o 
 -18   8   5      518.92      546.44    142.14 o 
 -16   8   5       91.73      305.04     98.21 o 
 -14   8   5     3495.78     3514.51    264.54 o 
 -12   8   5     1940.43     1938.79    134.91 o 
 -10   8   5     8286.22     8139.44    257.32 o 
  -8   8   5      292.38      340.36     97.77 o 
  -6   8   5     6224.20     6200.88    266.11 o 
  -4   8   5     3711.87     3803.66    197.41 o 
  -2   8   5     4978.54     4327.31    153.63 o 
   0   8   5     7520.03     7540.32    199.48 o 
   2   8   5       39.63        4.73     69.15 o 
   4   8   5        7.77       12.51     67.54 o 
   6   8   5      800.87      732.52    245.99 o 
   8   8   5       59.76       36.47    138.98 o 
  10   8   5      120.31       57.29    147.47 o 
  12   8   5      995.06     1143.43    249.53 o 
 -19   9   5     1925.15     1820.45    153.57 o 
 -17   9   5       38.70      198.99    132.66 o 
 -15   9   5     1653.72     1700.93    202.15 o 
 -13   9   5     1256.33     1244.77    132.05 o 
 -11   9   5      189.99      222.36     95.61 o 
  -9   9   5     1015.68      910.18    122.10 o 
  -7   9   5      957.57      934.80    126.98 o 
  -5   9   5      220.84      212.80     97.14 o 
  -3   9   5     1155.42     1333.62    106.39 o 
  -1   9   5      376.93      278.73     85.16 o 
   1   9   5     4561.52     4794.58    176.81 o 
   3   9   5      261.91      390.76     87.14 o 
   5   9   5       83.31      195.99    136.61 o 
   7   9   5     2943.61     3393.95    303.23 o 
   9   9   5     1561.30     1378.90    213.27 o 
  11   9   5      543.86     1006.03    232.16 o 
 -16  10   5     1623.85     1791.93    158.95 o 
 -14  10   5     1463.34     1677.23    159.84 o 
 -12  10   5        5.60      159.66    103.58 o 
 -10  10   5     1137.72     1284.20    190.31 o 
  -8  10   5     7188.38     7385.66    373.51 o 
  -6  10   5     1331.22     1356.92    144.97 o 
  -4  10   5      399.46      637.35    119.10 o 
  -2  10   5      378.15      475.95     94.76 o 
   0  10   5      323.81      402.10     96.99 o 
   2  10   5     2630.85     2895.73    252.58 o 
   4  10   5      484.20      843.60    149.59 o 
   6  10   5     2273.69     2217.88    185.63 o 
   8  10   5      129.42      437.47    230.58 o 
 -13  11   5      274.22      297.68    274.80 o 
 -11  11   5     2844.45     2911.69    200.06 o 
  -9  11   5      585.65      810.30    145.70 o 
  -7  11   5     1400.02     1636.99    162.64 o 
  -5  11   5       29.67       45.87    109.66 o 
  -3  11   5      124.21      294.83    121.74 o 
  -1  11   5     1511.23     2022.81    142.61 o 
   1  11   5     3317.68     3275.23    167.10 o 
   3  11   5       16.14       21.50    123.44 o 
   5  11   5       42.37       17.51    225.84 o 
  -8  12   5       95.91      152.51    125.18 o 
  -6  12   5     2667.92     3112.72    208.61 o 
  -4  12   5      706.09      891.93    152.21 o 
  -2  12   5     4843.09     4986.46    336.39 o 
   0  12   5     1243.66     1384.88    203.20 o 
 -26   0   6    22905.97    24755.80   1007.60 o 
 -24   0   6    63212.75    61555.47   1958.35 o 
 -22   0   6    49366.57    50999.32   1642.49 o 
 -20   0   6    32426.85    32848.22   1121.32 o 
 -18   0   6     5696.55     5551.66    233.74 o 
 -16   0   6   112539.77   107687.50   1981.65 o 
 -14   0   6    33784.04    34930.04    557.75 o 
 -12   0   6   104712.27   105705.06   1920.02 o 
 -10   0   6     3878.62     4266.98    144.49 o 
  -8   0   6   284887.66   279997.13   5795.16 o 
  -6   0   6    21230.00    22951.03    573.29 o 
  -4   0   6   298512.47   301376.47   5220.91 o 
  -2   0   6    18566.70    18751.59    457.21 o 
   0   0   6   164062.13   163888.00   2865.67 o 
   2   0   6     1309.75     1839.93    273.22 o 
   4   0   6   120775.52   116501.50   3106.52 o 
   6   0   6      833.31      879.68    138.98 o 
   8   0   6    59775.01    58439.48   1667.76 o 
  10   0   6    17414.48    17622.02    641.20 o 
  12   0   6   102482.12    96600.52   2692.74 o 
  14   0   6    11123.15    10876.76    514.86 o 
  16   0   6    50974.61    50593.02   1134.55 o 
 -27   1   6     1044.62     1547.84    342.71 o 
 -25   1   6    73899.42    76222.27   1677.28 o 
 -23   1   6     8475.98     9540.61    511.70 o 
 -21   1   6    79744.56    78890.39   1667.74 o 
 -19   1   6     3474.45     3648.00    123.07 o 
 -17   1   6    85012.32    83757.05   1108.67 o 
 -15   1   6    38777.75    37238.26    660.84 o 
 -13   1   6   153057.95   150230.72   1916.10 o 
 -11   1   6    28266.86    28483.63    405.07 o 
  -9   1   6    99986.52    98827.77   1137.29 o 
  -7   1   6    95247.52   106765.68   1332.27 o 
  -5   1   6   130107.16   137486.47   1705.33 o 
  -3   1   6    43417.71    43599.40    569.77 o 
  -1   1   6    79367.62    79426.11   1005.32 o 
   1   1   6   104985.33   106303.68   1331.91 o 
   3   1   6   113310.00   113753.88   1615.18 o 
   5   1   6    52657.46    51223.07   1032.90 o 
   7   1   6    21707.93    21006.63    499.09 o 
   9   1   6    73686.98    73110.96   1455.06 o 
  11   1   6    40949.58    41526.82    741.05 o 
  13   1   6    54889.29    53041.04    929.91 o 
  15   1   6    11154.25    11497.27    314.53 o 
 -26   2   6    14692.93    18324.82    591.57 o 
 -24   2   6    65175.12    64043.79   1438.57 o 
 -22   2   6    15318.55    16739.25    506.28 o 
 -20   2   6    82914.70    82210.38   1317.26 o 
 -18   2   6     7018.79     6784.87    183.05 o 
 -16   2   6   180575.78   177417.09   2261.90 o 
 -14   2   6    45708.56    45673.51    633.41 o 
 -12   2   6   109046.53   104281.01   1347.68 o 
 -10   2   6    17260.87    15932.30    251.68 o 
  -8   2   6   151685.06   152921.20   1909.34 o 
  -6   2   6     7638.81     8250.55    148.01 o 
  -4   2   6   175638.66   179820.31   2228.29 o 
  -2   2   6       90.48      112.51     26.27 o 
   0   2   6   119620.26   118588.79   1348.25 o 
   2   2   6    11033.45    10957.09    183.80 o 
   4   2   6   232113.33   224104.39   4586.65 o 
   6   2   6     1565.08     1531.16     98.60 o 
   8   2   6    93505.82    91043.01   1461.58 o 
  10   2   6      701.25     1183.45    104.36 o 
  12   2   6    96194.86    91200.73   1494.82 o 
  14   2   6      620.85     1488.96    245.58 o 
  16   2   6    28459.41    28215.34    709.50 o 
 -27   3   6      634.92     1421.46    234.32 o 
 -25   3   6    56357.20    57223.24   1332.52 o 
 -23   3   6     9542.42    11230.47    422.45 o 
 -21   3   6    69733.00    71257.65   1542.70 o 
 -19   3   6     8470.75     8608.70    196.37 o 
 -17   3   6   128722.84   129414.73   1686.94 o 
 -15   3   6    24056.72    23481.95    419.43 o 
 -13   3   6   157539.28   149528.00   2172.18 o 
 -11   3   6    44759.71    42585.67    675.80 o 
  -9   3   6   150554.25   150546.78   2127.39 o 
  -7   3   6    29072.17    33124.73    731.13 o 
  -5   3   6    92957.61    92025.09   1173.31 o 
  -3   3   6    75924.71    77033.81    991.92 o 
  -1   3   6   120808.41   121899.63   1393.40 o 
   1   3   6    97215.18    95784.90   1102.01 o 
   3   3   6    84559.84    83142.64    964.02 o 
   5   3   6    89723.86    85343.71   1366.43 o 
   7   3   6    42622.89    41049.91    757.97 o 
   9   3   6    59296.70    56962.80    967.94 o 
  11   3   6    41399.37    40859.69    912.06 o 
  13   3   6    43233.88    41216.76   1151.32 o 
  15   3   6     8483.32     8403.00    473.80 o 
 -26   4   6    28279.96    33656.38   1347.95 o 
 -24   4   6    44314.92    45700.15   1110.26 o 
 -22   4   6    19467.83    19369.16    580.77 o 
 -20   4   6    53821.22    53508.06   1090.52 o 
 -18   4   6    26153.99    25958.60    480.68 o 
 -16   4   6    95265.19    91335.20   1383.69 o 
 -14   4   6     9169.95     8891.54    219.78 o 
 -12   4   6   148243.17   141206.77   2065.90 o 
 -10   4   6      627.26      552.39     69.23 o 
  -8   4   6   213233.94   212455.94   2988.26 o 
  -6   4   6     6176.84     6281.80    143.69 o 
  -4   4   6   193024.50   186123.16   3293.09 o 
  -2   4   6    20459.54    21032.68    460.89 o 
   0   4   6   169200.66   164628.05   2057.16 o 
   2   4   6     2878.09     2772.96     89.83 o 
   4   4   6   111002.83   106297.02   2144.65 o 
   6   4   6     1025.65     1186.54    228.21 o 
   8   4   6    83570.98    83626.80   1666.66 o 
  10   4   6     2175.38     2466.08    173.25 o 
  12   4   6    63071.07    61928.93   1304.26 o 
  14   4   6    12087.33    12052.69    404.00 o 
 -25   5   6    51204.07    56021.95   1824.90 o 
 -23   5   6     3198.43     4838.39    514.07 o 
 -21   5   6   106653.85   105969.03   3228.12 o 
 -19   5   6     9924.25     9895.25    317.32 o 
 -17   5   6    52523.25    50646.68    839.96 o 
 -15   5   6    17659.11    17093.32    357.00 o 
 -13   5   6    77279.73    71368.91   1116.75 o 
 -11   5   6    58003.70    55374.77   1362.95 o 
  -9   5   6   126744.82   121462.38   2104.51 o 
  -7   5   6    46702.29    46567.60    862.10 o 
  -5   5   6   101246.42    98126.12   1907.77 o 
  -3   5   6    79760.40    76418.05    998.60 o 
  -1   5   6   118718.55   114263.49   1456.64 o 
   1   5   6    32894.85    31318.57    478.48 o 
   3   5   6    49765.93    48634.38    663.59 o 
   5   5   6    29254.25    28172.35    663.07 o 
   7   5   6    41844.91    39288.43    875.97 o 
   9   5   6    70063.77    66725.45   1388.20 o 
  11   5   6    21358.28    21407.74    572.86 o 
  13   5   6    40224.52    37031.84   1636.96 o 
 -24   6   6    26297.78    25771.30   1151.32 o 
 -22   6   6     4445.30     6568.38    582.77 o 
 -20   6   6    85619.62    84206.27   1354.94 o 
 -18   6   6    18974.99    17812.66    366.91 o 
 -16   6   6    66682.87    63274.16   1004.77 o 
 -14   6   6    16591.66    15856.96    367.23 o 
 -12   6   6   120865.21   116769.98   2018.47 o 
 -10   6   6    21499.50    20079.91    431.83 o 
  -8   6   6   109919.18   108524.38   1877.17 o 
  -6   6   6     2863.24     2927.32    114.68 o 
  -4   6   6   123751.43   119470.97   1716.69 o 
  -2   6   6      306.26      351.36    104.18 o 
   0   6   6   135947.50   131146.52   1674.74 o 
   2   6   6     1047.30     1121.00     76.51 o 
   4   6   6    99200.46    96645.93   1497.98 o 
   6   6   6     1444.56     1255.57    145.45 o 
   8   6   6   105532.13   103734.41   2074.11 o 
  10   6   6      250.30      749.73    144.53 o 
  12   6   6    37492.20    35824.71    870.64 o 
 -23   7   6     5415.40     6382.02    598.56 o 
 -21   7   6    56554.96    55034.01   1251.28 o 
 -19   7   6    18953.10    18269.30    501.47 o 
 -17   7   6    82171.55    77545.01   2180.25 o 
 -15   7   6     4811.09     4616.61    187.49 o 
 -13   7   6    76292.51    71445.20   1292.60 o 
 -11   7   6    32029.75    30977.74    626.42 o 
  -9   7   6   124579.85   120817.43   2094.41 o 
  -7   7   6     2430.61     3902.49    222.68 o 
  -5   7   6    28147.92    26212.63    446.68 o 
  -3   7   6    96002.90    92583.37   1360.64 o 
  -1   7   6    80224.84    78131.69   1162.81 o 
   1   7   6    50168.16    48576.86    687.55 o 
   3   7   6    20101.69    19971.85    679.03 o 
   5   7   6    68744.02    66518.97   1415.36 o 
   7   7   6    52629.57    51962.60   1406.38 o 
   9   7   6    38040.29    37072.69    898.27 o 
  11   7   6    24397.93    25156.77    686.80 o 
 -22   8   6     8365.47     8677.34    391.60 o 
 -20   8   6    51755.81    48191.29   1325.05 o 
 -18   8   6    17880.82    17425.29    428.24 o 
 -16   8   6    50250.82    49415.70    949.75 o 
 -14   8   6     3353.21     3135.10    167.73 o 
 -12   8   6    90174.82    86770.63   1556.71 o 
 -10   8   6     2872.29     2609.80    155.15 o 
  -8   8   6    80495.44    74916.08   1641.70 o 
  -6   8   6      828.33      864.43    176.88 o 
  -4   8   6    85654.92    83803.81   1253.15 o 
  -2   8   6     3108.52     3276.88    137.09 o 
   0   8   6    83092.09    82365.20   1234.21 o 
   2   8   6     1042.39     1000.44     94.37 o 
   4   8   6    70378.16    69905.84   1154.73 o 
   6   8   6     1786.85     1944.37    217.16 o 
   8   8   6    68161.30    65924.09   1449.36 o 
  10   8   6      781.66     1114.45    230.58 o 
 -19   9   6      874.96      892.31    172.15 o 
 -17   9   6    39893.04    37771.32    776.05 o 
 -15   9   6    13671.37    12307.35    349.87 o 
 -13   9   6    35219.09    35620.27    734.66 o 
 -11   9   6    33444.03    32115.92    675.50 o 
  -9   9   6    67009.22    64041.32   1704.08 o 
  -7   9   6    32469.21    34138.54    811.77 o 
  -5   9   6    51348.10    52619.78   1003.77 o 
  -3   9   6    35683.27    35830.15    605.81 o 
  -1   9   6    69848.89    69867.31   1077.15 o 
   1   9   6    14446.81    15757.38    338.87 o 
   3   9   6    36315.21    37406.67    802.86 o 
   5   9   6    26931.88    26707.90    621.44 o 
   7   9   6    14443.37    14292.34    501.32 o 
   9   9   6    47119.03    46051.61   1118.09 o 
 -18  10   6     8151.47     7538.08    375.88 o 
 -16  10   6    42914.54    42522.87    870.96 o 
 -14  10   6    10219.81    10126.46    324.90 o 
 -12  10   6    56400.53    57687.29   1113.37 o 
 -10  10   6     3795.81     4019.16    205.07 o 
  -8  10   6    70999.98    70563.80   1321.61 o 
  -6  10   6     3273.55     3801.06    274.01 o 
  -4  10   6    77414.57    77045.12   1787.79 o 
  -2  10   6     1077.25     1173.11    110.83 o 
   0  10   6    69940.53    69355.28   1085.01 o 
   2  10   6      304.87      470.44     96.78 o 
   4  10   6    52858.82    55025.64   1123.59 o 
   6  10   6      127.42      205.31    198.99 o 
 -13  11   6    53408.84    53222.66   1059.73 o 
 -11  11   6     5715.36     6018.69    267.33 o 
  -9  11   6    49935.04    48633.67    979.73 o 
  -7  11   6    10845.46    12215.64    370.25 o 
  -5  11   6    28156.75    29602.43    662.53 o 
  -3  11   6    25545.07    25869.52    650.68 o 
  -1  11   6    23356.50    24217.29    474.65 o 
   1  11   6    38658.50    39005.79    681.76 o 
   3  11   6    24996.93    25641.40    635.59 o 
  -8  12   6    50483.55    51959.11   1055.65 o 
  -6  12   6     2776.30     3017.38    209.07 o 
  -4  12   6    58446.17    62395.69   1224.58 o 
 -27   1   7     2573.71     2892.69    283.49 o 
 -25   1   7     1362.96     1694.98    216.09 o 
 -23   1   7       11.16     -124.64    141.35 o 
 -21   1   7      366.93      523.11     71.72 o 
 -19   1   7       93.89        6.92     59.50 o 
 -17   1   7     1889.90     1864.62     90.42 o 
 -15   1   7    12293.93    12225.28    221.52 o 
 -13   1   7     9704.72     9317.30    177.14 o 
 -11   1   7      304.50      384.69     48.09 o 
  -9   1   7      274.23      284.08     38.83 o 
  -7   1   7     7741.74     9198.56    158.78 o 
  -5   1   7      112.76      169.19     32.15 o 
  -3   1   7    14497.89    15307.86    232.01 o 
  -1   1   7    18624.41    18922.34    338.21 o 
   1   1   7      332.85      377.22     40.37 o 
   3   1   7      182.38      178.59     75.37 o 
   5   1   7     1568.49     1688.24    130.14 o 
   7   1   7      474.36      409.86     97.08 o 
   9   1   7     3853.77     3732.81    193.97 o 
  11   1   7        0.11      -50.39     81.19 o 
  13   1   7        5.80       42.84    166.62 o 
  15   1   7      544.78      454.48    148.46 o 
 -26   2   7     1385.14     1488.29    220.34 o 
 -24   2   7        4.25      171.58    161.84 o 
 -22   2   7       24.85      196.53    138.11 o 
 -20   2   7     2144.78     2330.27    182.82 o 
 -18   2   7      572.92      625.93     78.72 o 
 -16   2   7      173.85      173.57     50.83 o 
 -14   2   7      615.77      569.50     58.90 o 
 -12   2   7      816.39      704.94     55.70 o 
 -10   2   7        2.12      -26.99     26.99 o 
  -8   2   7     5383.32     5685.16    104.74 o 
  -6   2   7       28.20      -15.75     78.97 o 
  -4   2   7      934.72      883.73     51.72 o 
  -2   2   7      584.98      559.45     45.47 o 
   0   2   7     7465.35     7683.33    146.57 o 
   2   2   7     3179.92     3000.65    119.13 o 
   4   2   7     2377.59     2162.40    113.41 o 
   6   2   7       32.12      -44.36     64.58 o 
   8   2   7      366.19      455.11    106.25 o 
  10   2   7     2102.57     2279.33    176.06 o 
  12   2   7     1344.10     1468.43    158.53 o 
  14   2   7        8.17      191.83    129.41 o 
 -27   3   7      895.69     1358.42    224.41 o 
 -25   3   7      186.48      -22.65    164.36 o 
 -23   3   7     2920.89     2925.14    237.14 o 
 -21   3   7      643.35      832.54    115.08 o 
 -19   3   7     3512.32     3630.21    132.31 o 
 -17   3   7     1825.44     1782.25     91.79 o 
 -15   3   7        3.18       -4.10     46.35 o 
 -13   3   7      402.86      571.94    119.90 o 
 -11   3   7     8019.35     8288.04    176.32 o 
  -9   3   7     8852.75     8444.78    144.30 o 
  -7   3   7    10256.87    11357.86    194.55 o 
  -5   3   7       50.62       15.49     42.40 o 
  -3   3   7     3633.93     3587.03     98.70 o 
  -1   3   7       68.62       58.65     37.50 o 
   1   3   7       70.48       39.52     35.56 o 
   3   3   7      954.63      839.87    108.91 o 
   5   3   7      258.86      271.89     95.10 o 
   7   3   7       66.03      123.36     89.86 o 
   9   3   7     5373.29     5774.49    254.76 o 
  11   3   7     3860.76     3822.15    221.78 o 
  13   3   7     2561.87     2697.82    209.71 o 
 -26   4   7     1439.76     2014.54    258.42 o 
 -24   4   7     2976.48     3459.01    279.55 o 
 -22   4   7     3573.43     3930.85    266.89 o 
 -20   4   7      146.86      181.80     73.15 o 
 -18   4   7      328.46      299.85     65.75 o 
 -16   4   7       78.83       88.36     94.16 o 
 -14   4   7      162.25      177.40     61.94 o 
 -12   4   7      764.09      824.20     90.81 o 
 -10   4   7     1278.64     1165.73     86.17 o 
  -8   4   7     1076.55     1032.85     82.26 o 
  -6   4   7     2576.59     2361.15     85.75 o 
  -4   4   7    17272.64    17700.88    285.09 o 
  -2   4   7     1592.60     1614.69     83.03 o 
   0   4   7     1527.50     1454.78     70.54 o 
   2   4   7     1073.65      977.23     62.88 o 
   4   4   7     4651.25     3946.60    375.88 o 
   6   4   7      325.98      283.73    106.58 o 
   8   4   7    11374.55    10692.68    437.47 o 
  10   4   7      351.86      405.17    123.71 o 
  12   4   7       42.28      146.00    118.39 o 
  14   4   7      117.15      138.98    129.50 o 
 -25   5   7      540.27      721.08    215.36 o 
 -23   5   7      283.67      551.18    185.73 o 
 -21   5   7       88.22      197.04    102.80 o 
 -19   5   7      251.74      155.66     81.44 o 
 -17   5   7     3048.60     2721.16    163.42 o 
 -15   5   7    10753.81    10313.37    454.24 o 
 -13   5   7     5161.19     4551.41    179.83 o 
 -11   5   7     1041.00     1003.13     94.06 o 
  -9   5   7      289.25      225.37     66.21 o 
  -7   5   7     1619.07     1709.87    132.40 o 
  -5   5   7     4171.36     4283.25    119.14 o 
  -3   5   7     1756.45     1714.60     80.21 o 
  -1   5   7     6390.70     6313.34    144.84 o 
   1   5   7      113.00      164.62     49.09 o 
   3   5   7      150.19      191.29     79.43 o 
   5   5   7     6403.18     6037.43    251.42 o 
   7   5   7      627.57      633.49    128.06 o 
   9   5   7      320.09      455.74    125.98 o 
  11   5   7       21.83      110.68    123.71 o 
  13   5   7      628.79      755.52    161.23 o 
 -24   6   7      600.75     1058.14    385.35 o 
 -22   6   7      971.99      848.09    345.87 o 
 -20   6   7       27.27      113.11    101.11 o 
 -18   6   7     1073.50     1042.58    105.89 o 
 -16   6   7     1703.59     1483.74    115.31 o 
 -14   6   7     2093.07     1867.19    123.28 o 
 -12   6   7     5035.34     4332.93    263.75 o 
 -10   6   7      280.66      180.23     75.66 o 
  -8   6   7        2.85       40.42     64.96 o 
  -6   6   7      971.70      992.74     73.77 o 
  -4   6   7       20.51       51.51     54.11 o 
  -2   6   7      192.40      164.40     58.20 o 
   0   6   7     2952.56     2785.54    107.18 o 
   2   6   7     1339.52     1190.00    114.10 o 
   4   6   7     2081.12     2215.15    172.14 o 
   6   6   7     1707.39     2245.83    188.73 o 
   8   6   7      431.89      569.02    135.47 o 
  10   6   7      841.62      983.70    156.55 o 
  12   6   7     2585.11     2489.86    239.27 o 
 -23   7   7      131.92     -195.84    333.24 o 
 -21   7   7       51.07       12.19    139.77 o 
 -19   7   7       57.35       98.10     87.91 o 
 -17   7   7      133.57       91.48     86.18 o 
 -15   7   7       95.50       44.66     92.39 o 
 -13   7   7       42.27      -69.78     71.30 o 
 -11   7   7      443.94      346.62     85.85 o 
  -9   7   7      349.02      348.05     92.32 o 
  -7   7   7     4409.52     4448.13    184.75 o 
  -5   7   7      297.12      269.84     67.07 o 
  -3   7   7     4034.40     3822.58    139.02 o 
  -1   7   7      233.68      253.38     65.20 o 
   1   7   7       48.23      -28.21     67.54 o 
   3   7   7       86.30       97.85     90.49 o 
   5   7   7      191.73      282.92    139.77 o 
   7   7   7       39.68      101.40    129.68 o 
   9   7   7       41.10      208.45    224.26 o 
  11   7   7      570.47      659.50    201.36 o 
 -22   8   7      430.65      489.59    200.57 o 
 -20   8   7      710.65      969.70    167.41 o 
 -18   8   7      553.32      578.11    106.36 o 
 -16   8   7      597.65      597.82    111.93 o 
 -14   8   7      289.52      257.35     91.58 o 
 -12   8   7     3784.91     3443.10    176.97 o 
 -10   8   7      722.88      615.61    178.46 o 
  -8   8   7     4954.81     4849.86    272.43 o 
  -6   8   7     7352.43     7011.10    336.39 o 
  -4   8   7        2.33       -4.54     63.22 o 
  -2   8   7     6077.56     5871.73    196.96 o 
   0   8   7     3979.79     4214.41    220.56 o 
   2   8   7     1517.18     1485.86    133.84 o 
   4   8   7       53.88      166.43    138.22 o 
   6   8   7      231.53      245.93    366.40 o 
   8   8   7      214.48      287.66    153.39 o 
 -19   9   7     2820.24     2859.65    180.11 o 
 -17   9   7      263.36      180.01    105.00 o 
 -15   9   7       54.34       62.45     97.87 o 
 -13   9   7     3986.59     4042.45    200.48 o 
 -11   9   7     1474.81     1414.19    156.35 o 
  -9   9   7       35.76      110.29     97.52 o 
  -7   9   7      915.88      932.66    116.12 o 
  -5   9   7      720.64      742.25    118.31 o 
  -3   9   7     2133.46     2211.08    125.41 o 
  -1   9   7       90.53      136.80     77.29 o 
   1   9   7      323.14      434.22    129.15 o 
   3   9   7     1183.33     1213.01    155.18 o 
   5   9   7     1481.80     1321.10    360.08 o 
   7   9   7      991.77      823.81    185.56 o 
 -18  10   7      931.40      847.16    142.20 o 
 -16  10   7      218.17      273.75    117.24 o 
 -14  10   7     3663.45     3249.05    199.78 o 
 -12  10   7     1568.44     1567.40    157.59 o 
 -10  10   7      269.74      298.12    142.14 o 
  -8  10   7     1166.89     1277.10    299.28 o 
  -6  10   7      582.97      575.01    114.71 o 
  -4  10   7     4994.29     5081.45    372.72 o 
  -2  10   7     3368.15     3617.75    160.45 o 
   0  10   7      123.99      235.96     88.91 o 
   2  10   7      626.75      931.92    145.18 o 
   4  10   7     1227.83     1285.56    249.53 o 
 -13  11   7      911.88      839.55    151.61 o 
 -11  11   7     2390.55     2587.35    228.21 o 
  -9  11   7       62.22      285.89    120.66 o 
  -7  11   7      157.30      132.81    123.19 o 
  -5  11   7     1177.22     1341.13    232.16 o 
  -3  11   7     1286.00     1670.37    385.35 o 
  -1  11   7      676.63      842.58    137.46 o 
   1  11   7      492.33      618.41    162.00 o 
 -28   0   8    38331.32    40826.93   1486.14 o 
 -26   0   8    45370.96    51800.03   1734.09 o 
 -24   0   8    47958.51    47523.24   1571.42 o 
 -22   0   8    32043.95    32143.22    712.39 o 
 -20   0   8    46284.63    46427.19    946.68 o 
 -18   0   8    12991.59    13382.93    797.56 o 
 -16   0   8   127568.07   124347.60   2282.01 o 
 -14   0   8    26171.59    26014.60    641.99 o 
 -12   0   8    81877.48    77418.25   1439.05 o 
 -10   0   8    31889.51    32760.57   1664.60 o 
  -8   0   8   627962.06   658474.00  25650.49 o 
  -6   0   8    16303.57    15877.03    346.06 o 
  -4   0   8   120616.52   120955.98   2152.03 o 
  -2   0   8     2777.88     2650.14    115.66 o 
   0   0   8   229652.95   234384.09   4094.59 o 
   2   0   8     1577.43     1467.19    168.99 o 
   4   0   8    50638.99    50950.35   1490.88 o 
   6   0   8     4189.62     3652.96    276.38 o 
   8   0   8    93088.48    92855.96   2601.14 o 
  10   0   8     6514.07     9468.01    475.37 o 
  12   0   8    62852.86    62136.66   1869.91 o 
 -27   1   8     3532.74     8085.08    396.66 o 
 -25   1   8    89696.70    89402.69   1919.64 o 
 -23   1   8      370.33      320.39    144.51 o 
 -21   1   8    66034.62    66711.90    926.03 o 
 -19   1   8    11718.68    11294.93    314.35 o 
 -17   1   8   159857.52   155799.13   2002.44 o 
 -15   1   8    20029.07    19022.78    308.88 o 
 -13   1   8   104627.90   102434.84   1333.49 o 
 -11   1   8    40332.44    37401.02    470.51 o 
  -9   1   8   205972.16   207030.14   2558.75 o 
  -7   1   8    73376.48    90345.59   3233.90 o 
  -5   1   8   113776.30   111782.91   1409.01 o 
  -3   1   8    47697.72    45737.23    611.22 o 
  -1   1   8   105125.95   106258.01   1381.64 o 
   1   1   8    82997.50    83014.74   1066.45 o 
   3   1   8    74305.99    74807.94   1477.90 o 
   5   1   8    45598.56    44738.87    947.92 o 
   7   1   8    21271.63    21586.72    540.61 o 
   9   1   8    62097.18    60204.79   1666.18 o 
  11   1   8    32092.82    33664.29   2750.38 o 
  13   1   8    30953.90    31139.92    769.42 o 
 -28   2   8    32476.44    33898.91    925.13 o 
 -26   2   8    16812.23    24124.52   2435.31 o 
 -24   2   8    33707.53    34223.99    869.85 o 
 -22   2   8    23448.19    24037.64    406.22 o 
 -20   2   8   126629.94   124904.99   1639.58 o 
 -18   2   8    32838.62    32802.10    496.17 o 
 -16   2   8   146031.16   140060.06   1813.24 o 
 -14   2   8    33393.10    33278.84    485.71 o 
 -12   2   8   110112.12   106951.93   1387.37 o 
 -10   2   8    12325.71    11853.50    181.34 o 
  -8   2   8   131365.72   144174.48   3484.97 o 
  -6   2   8     5149.68     5264.36    127.88 o 
  -4   2   8   116816.09   113382.60   1495.08 o 
  -2   2   8      593.70      464.78     47.15 o 
   0   2   8   182947.53   183683.95   2284.51 o 
   2   2   8       95.02       88.50     79.67 o 
   4   2   8   154272.94   147464.69   2801.13 o 
   6   2   8      352.43      415.53    102.28 o 
   8   2   8    86252.20    81491.83   1802.00 o 
  10   2   8      158.54     3284.98    290.59 o 
  12   2   8    52468.43    51300.11   1132.06 o 
 -25   3   8    45031.39    49799.80   1189.64 o 
 -23   3   8      322.69      282.36    164.31 o 
 -21   3   8   102514.01   103566.15   1394.80 o 
 -19   3   8    12156.62    11812.28    241.45 o 
 -17   3   8   114493.07   110447.52   1460.04 o 
 -15   3   8    11642.97    10814.31    212.53 o 
 -13   3   8   151013.03   147188.08   2125.18 o 
 -11   3   8    28046.96    27160.29    536.47 o 
  -9   3   8   104714.88   103380.38   1321.98 o 
  -7   3   8    43175.82    50800.15   2088.65 o 
  -5   3   8    97379.92    95368.92   1225.76 o 
  -3   3   8    67383.63    65413.49    863.03 o 
  -1   3   8    71348.17    69052.95    958.23 o 
   1   3   8    77673.70    74381.90   1148.98 o 
   3   3   8    84421.69    78350.70   1560.13 o 
   5   3   8    84407.20    80388.27   1609.56 o 
   7   3   8    19713.68    19089.22    507.28 o 
   9   3   8    43973.88    44156.43    986.11 o 
  11   3   8    19046.46    19884.71   1342.42 o 
  13   3   8    29838.09    27774.29    716.81 o 
 -26   4   8    26659.93    33370.07   1415.07 o 
 -24   4   8    33356.27    35310.95   2764.59 o 
 -22   4   8    28171.67    28029.47    700.88 o 
 -20   4   8    47932.14    48167.29    712.62 o 
 -18   4   8    15096.84    14989.15    327.48 o 
 -16   4   8    71724.82    67712.34   1204.01 o 
 -14   4   8    12835.78    12107.98    536.18 o 
 -12   4   8   135417.06   129279.09   2471.63 o 
 -10   4   8     8152.62     7858.70    224.61 o 
  -8   4   8   193943.00   207943.45   3539.45 o 
  -6   4   8     7047.03     6966.08    181.53 o 
  -4   4   8   164890.48   158589.56   2004.21 o 
  -2   4   8     3359.95     3255.29    184.19 o 
   0   4   8   103266.03   100343.86   1290.44 o 
   2   4   8      157.40      183.58     95.62 o 
   4   4   8    86461.41    83155.80   1666.88 o 
   6   4   8     6489.49     5877.46    251.15 o 
   8   4   8    54425.82    52979.20   1147.14 o 
  10   4   8     4905.59     7335.77   1306.89 o 
  12   4   8    52955.86    53082.52   1184.32 o 
 -25   5   8    55263.42    58314.71   2042.06 o 
 -23   5   8     3634.40     4777.44    478.53 o 
 -21   5   8    74237.49    74080.60   1199.26 o 
 -19   5   8     1141.44     1148.94    108.26 o 
 -17   5   8    53641.38    50716.81    846.47 o 
 -15   5   8    30074.04    29647.93   1270.56 o 
 -13   5   8    80593.82    75826.35   1373.56 o 
 -11   5   8    22662.28    20629.97    454.88 o 
  -9   5   8   131753.59   132095.05   2284.92 o 
  -7   5   8    59675.45    65124.53   3272.02 o 
  -5   5   8    90059.04    86393.06   1328.05 o 
  -3   5   8    50545.77    49059.19    676.80 o 
  -1   5   8    88346.43    84120.53   1101.72 o 
   1   5   8    31725.80    30307.78    541.18 o 
   3   5   8    15023.51    15074.60    876.52 o 
   5   5   8    41109.95    38369.38    876.36 o 
   7   5   8    39733.04    37801.56   1141.85 o 
   9   5   8    38474.89    38000.33    895.50 o 
  11   5   8     8099.76     9592.58   1054.98 o 
 -24   6   8    40447.48    38742.23   1538.26 o 
 -22   6   8    11744.99    11451.13    385.25 o 
 -20   6   8    60729.59    57860.33   1206.43 o 
 -18   6   8    36739.71    36144.25   1010.76 o 
 -16   6   8    75335.79    73157.30   1360.51 o 
 -14   6   8    15331.10    14284.14    372.96 o 
 -12   6   8   122161.81   117684.41   2872.78 o 
 -10   6   8    26285.12    24011.94    693.32 o 
  -8   6   8    75682.27    77368.16   1373.33 o 
  -6   6   8      140.94      286.04     88.55 o 
  -4   6   8   143789.17   138520.52   1769.23 o 
  -2   6   8     2776.36     2757.70    117.40 o 
   0   6   8    95294.79    91071.66   1198.57 o 
   2   6   8     3484.74     3342.30    157.96 o 
   4   6   8   113713.43   114415.15   2774.86 o 
   6   6   8       12.80      302.73    154.77 o 
   8   6   8    61869.90    59339.95   2809.60 o 
  10   6   8     1697.08     2937.24    504.59 o 
 -23   7   8     8289.36     8733.63    705.95 o 
 -21   7   8   102150.26    97693.18   1752.16 o 
 -19   7   8     3919.54     3878.98    197.41 o 
 -17   7   8    65338.41    62534.60   1163.59 o 
 -15   7   8    14435.45    13521.91    529.86 o 
 -13   7   8   134018.03   127017.73   2211.07 o 
 -11   7   8     6136.71     6239.57    233.74 o 
  -9   7   8    63978.20    62041.56   1135.45 o 
  -7   7   8    30400.71    31387.28    866.26 o 
  -5   7   8    56740.94    54809.02    844.28 o 
  -3   7   8    53360.51    51217.89    752.93 o 
  -1   7   8    52689.11    51562.51    729.29 o 
   1   7   8    47423.11    45894.08   1122.91 o 
   3   7   8    43920.82    43488.50   1004.80 o 
   5   7   8    63038.50    60943.70   1339.03 o 
   7   7   8    46860.21    46958.95   1100.60 o 
   9   7   8    24709.88    24608.42    695.14 o 
 -22   8   8    19054.74    18015.27    638.04 o 
 -20   8   8    54701.60    51578.38   1006.14 o 
 -18   8   8    15057.16    13767.78    708.32 o 
 -16   8   8    49836.11    47483.44    930.69 o 
 -14   8   8     8584.58     8178.96    266.20 o 
 -12   8   8   126106.93   119577.20   2098.28 o 
 -10   8   8     4875.20     4750.63    202.45 o 
  -8   8   8    52897.23    52098.59    986.83 o 
  -6   8   8     4480.36     4472.58    187.31 o 
  -4   8   8   131170.64   126272.08   2215.41 o 
  -2   8   8     4311.07     4360.45    224.48 o 
   0   8   8    54578.32    52358.96    905.20 o 
   2   8   8       25.65      120.31    100.07 o 
   4   8   8    83290.71    78845.44   2265.53 o 
   6   8   8      460.38      931.95    176.09 o 
   8   8   8    39374.54    39357.49    985.47 o 
 -19   9   8      993.53     1230.43    252.69 o 
 -17   9   8    33406.77    31261.21    676.16 o 
 -15   9   8    13872.71    12985.29    360.38 o 
 -13   9   8    70499.19    69250.53   1291.93 o 
 -11   9   8    31947.76    29946.46    640.72 o 
  -9   9   8    57381.84    55716.69   1064.01 o 
  -7   9   8    18535.18    19283.40    457.28 o 
  -5   9   8    95150.95    90643.46   1628.50 o 
  -3   9   8    38149.76    37368.66   2016.79 o 
  -1   9   8    50034.46    49199.10    791.89 o 
   1   9   8    13290.75    13156.98    801.50 o 
   3   9   8    18722.03    18076.09    867.04 o 
   5   9   8    35760.23    35545.91   1220.02 o 
 -16  10   8    42400.35    42223.92    872.04 o 
 -14  10   8    12179.74    11308.39    350.10 o 
 -12  10   8    58758.62    57911.38   1122.00 o 
 -10  10   8     6168.69     6072.88    283.49 o 
  -8  10   8    73183.98    73815.90   1376.10 o 
  -6  10   8     3109.67     3543.41    280.33 o 
  -4  10   8    70784.87    67040.95   1257.45 o 
  -2  10   8      473.46      721.19    122.98 o 
   0  10   8    63223.02    61133.90   1225.61 o 
   2  10   8      147.13       40.86    141.35 o 
 -13  11   8    48559.52    47412.64    970.61 o 
 -11  11   8     6780.75     6276.07    269.90 o 
  -9  11   8    32286.73    32421.17    711.45 o 
  -7  11   8    13553.36    14544.39    490.38 o 
  -5  11   8    23634.01    24210.47    776.23 o 
  -3  11   8    22640.06    21585.52    524.57 o 
  -1  11   8    22398.87    23339.15    832.30 o 
 -27   1   9       26.39       43.77    165.72 o 
 -25   1   9      240.07      418.87    177.91 o 
 -23   1   9      212.42      307.48     80.26 o 
 -21   1   9     2920.66     3036.23    136.54 o 
 -19   1   9      244.95      205.85     63.19 o 
 -17   1   9     2502.30     2553.88    104.19 o 
 -15   1   9     4397.88     4284.13    127.49 o 
 -13   1   9     5085.09     5102.03    134.44 o 
 -11   1   9      340.63      341.73     46.00 o 
  -9   1   9     2758.85     3094.33     95.07 o 
  -7   1   9       37.02       30.74     35.83 o 
  -5   1   9        0.25       -7.00     36.00 o 
  -3   1   9     1566.58     1544.67     69.64 o 
  -1   1   9     9392.99     9230.39    174.20 o 
   1   1   9      748.77      942.69    113.84 o 
   3   1   9      144.98       62.75     88.15 o 
   5   1   9      176.80      235.12     97.14 o 
   7   1   9       36.85       71.68     98.60 o 
   9   1   9      814.38     1156.22    149.53 o 
  11   1   9     1937.43     2096.09    352.98 o 
 -28   2   9       29.64       58.65    198.96 o 
 -26   2   9      706.80      987.86    197.43 o 
 -24   2   9      565.14      321.70    160.07 o 
 -22   2   9       22.76       64.91     79.97 o 
 -20   2   9     1794.81     1864.95    158.04 o 
 -18   2   9     1981.56     1955.38    104.68 o 
 -16   2   9     7012.29     6761.55    165.58 o 
 -14   2   9     2293.79     2305.31    109.28 o 
 -12   2   9     1744.25     1710.67    166.62 o 
 -10   2   9      408.56      560.37     57.07 o 
  -8   2   9     3035.02     3188.78     97.18 o 
  -6   2   9     2878.76     2797.88     90.55 o 
  -4   2   9     2605.28     2377.00     87.55 o 
  -2   2   9      192.54      189.93     45.54 o 
   0   2   9      136.86      144.17     65.18 o 
   2   2   9       70.74       34.18     91.81 o 
   4   2   9      215.50      259.75    102.58 o 
   6   2   9      147.56      192.09    116.87 o 
   8   2   9      174.43       51.11    106.36 o 
  10   2   9      169.90      295.23    126.73 o 
  12   2   9     1063.58     1260.39    171.45 o 
 -27   3   9     2622.75     3181.27    365.61 o 
 -25   3   9     7267.63     7499.66    370.48 o 
 -23   3   9        3.43      -71.04     71.04 o 
 -21   3   9      776.17      758.76    102.90 o 
 -19   3   9      493.72      413.83     90.82 o 
 -17   3   9      550.49      668.29     85.67 o 
 -15   3   9      379.03      453.58     69.93 o 
 -13   3   9     2233.71     2240.75    120.70 o 
 -11   3   9      165.44      179.77     65.54 o 
  -9   3   9     3997.41     3876.89    108.76 o 
  -7   3   9     6290.40     6072.15    218.84 o 
  -5   3   9     2075.04     2019.48     97.20 o 
  -3   3   9      299.55      318.03     79.95 o 
  -1   3   9        4.55        0.99     64.97 o 
   1   3   9      460.84      548.02    113.07 o 
   3   3   9    11758.95    11001.32    345.59 o 
   5   3   9     1702.46     1594.66    154.01 o 
   7   3   9     4560.08     4492.12    234.53 o 
   9   3   9      187.59      335.71    124.84 o 
  11   3   9        2.88       67.49    124.80 o 
 -26   4   9       55.43      331.66    325.34 o 
 -24   4   9     1320.36     1594.02    315.07 o 
 -22   4   9     2005.06     2304.95    143.92 o 
 -20   4   9      269.84      276.50     87.78 o 
 -18   4   9      273.81      293.89     81.30 o 
 -16   4   9     2777.20     2859.96    148.35 o 
 -14   4   9      619.69      523.89     81.90 o 
 -12   4   9     6564.38     6067.16    197.93 o 
 -10   4   9     7399.57     6966.34    210.95 o 
  -8   4   9      760.88      919.16     99.56 o 
  -6   4   9       52.92      136.33     47.75 o 
  -4   4   9     2935.23     2894.61    104.70 o 
  -2   4   9      995.86      930.91     98.06 o 
   0   4   9      165.12       53.59     68.78 o 
   2   4   9      514.33      536.05    111.56 o 
   4   4   9      146.22       80.15    108.61 o 
   6   4   9     1400.03     1322.97    157.81 o 
   8   4   9     3228.23     2976.46    238.48 o 
  10   4   9     1618.94     1997.06    190.11 o 
 -25   5   9       10.58      252.69    301.65 o 
 -23   5   9      755.81      665.44    206.10 o 
 -21   5   9     5222.17     5317.60    205.87 o 
 -19   5   9     1030.43      994.83    112.32 o 
 -17   5   9       60.29      -32.55     78.68 o 
 -15   5   9     2645.55     2603.35    146.67 o 
 -13   5   9        3.22      -35.20     66.64 o 
 -11   5   9      857.43      867.21    118.45 o 
  -9   5   9       20.56       10.62     61.15 o 
  -7   5   9       10.46      -23.33     48.60 o 
  -5   5   9       91.61       26.27     96.65 o 
  -3   5   9      424.36      440.28     76.14 o 
  -1   5   9     8214.63     8320.46    178.09 o 
   1   5   9     3077.87     3134.76    248.74 o 
   3   5   9       72.38       -8.06     98.53 o 
   5   5   9       13.46      197.28    122.70 o 
   7   5   9      834.32     1032.16    158.21 o 
   9   5   9     2094.97     2263.03    209.42 o 
 -24   6   9      111.54      -22.51    118.61 o 
 -22   6   9     4379.30     4417.77    447.74 o 
 -20   6   9     2532.68     2407.20    284.28 o 
 -18   6   9     3474.96     3510.45    190.35 o 
 -16   6   9     3883.58     3372.65    179.83 o 
 -14   6   9       72.20       -0.32    105.02 o 
 -12   6   9      608.90      546.46     93.23 o 
 -10   6   9      130.76      183.20     85.28 o 
  -8   6   9      767.37      714.17    205.31 o 
  -6   6   9      441.22      479.35     66.16 o 
  -4   6   9     4800.27     4487.43    177.12 o 
  -2   6   9     2862.06     2797.94    108.23 o 
   0   6   9      206.70      180.20     86.15 o 
   2   6   9     2188.14     2308.80    186.04 o 
   4   6   9       80.21      265.40    128.55 o 
   6   6   9     1293.31     1676.38    217.95 o 
   8   6   9     1120.69     1456.71    182.55 o 
 -23   7   9      216.49      314.28    146.88 o 
 -21   7   9       76.69      186.29    105.87 o 
 -19   7   9      350.54      194.26     96.68 o 
 -17   7   9       15.48        6.29     82.38 o 
 -15   7   9      895.28      731.79    108.14 o 
 -13   7   9     1345.27     1231.94    115.34 o 
 -11   7   9     2015.32     2016.61    133.55 o 
  -9   7   9     1581.10     1359.32    115.87 o 
  -7   7   9     1289.14     1230.53    106.60 o 
  -5   7   9     1150.13     1067.87    131.08 o 
  -3   7   9     1514.43     1349.10     88.49 o 
  -1   7   9        5.59       90.68     84.34 o 
   1   7   9       37.75       60.10    126.49 o 
   3   7   9      234.91      171.27    160.30 o 
   5   7   9       26.62       40.42    130.78 o 
   7   7   9      132.31      330.30    153.95 o 
 -22   8   9      482.01      393.25    164.25 o 
 -20   8   9      100.69       49.01    107.62 o 
 -18   8   9     2412.24     2353.61    160.27 o 
 -16   8   9      951.83     1185.75    134.33 o 
 -14   8   9     5225.67     5000.54    215.08 o 
 -12   8   9      172.61      192.33    131.87 o 
 -10   8   9     3845.81     3445.21    177.18 o 
  -8   8   9     1008.41     1258.65    116.35 o 
  -6   8   9     4076.95     3454.53    168.16 o 
  -4   8   9     4967.26     4822.37    189.35 o 
  -2   8   9       31.15       85.91     71.28 o 
   0   8   9       99.45      138.61     94.85 o 
   2   8   9      343.66       48.94    202.15 o 
   4   8   9      213.21      172.03    141.33 o 
   6   8   9       19.00      -15.67    153.88 o 
 -19   9   9      870.80      811.06    214.00 o 
 -17   9   9     1069.23      966.78    130.53 o 
 -15   9   9      442.71      279.77    108.51 o 
 -13   9   9      305.93      407.70    109.76 o 
 -11   9   9      763.81      797.62    120.20 o 
  -9   9   9        6.17      208.16    106.60 o 
  -7   9   9     1408.72     1395.51    131.91 o 
  -5   9   9      273.86      274.59    143.72 o 
  -3   9   9     3725.82     3613.16    179.60 o 
  -1   9   9      417.07      366.49    121.59 o 
   1   9   9      109.08      148.46    167.41 o 
   3   9   9     1981.30     2020.99    378.25 o 
 -16  10   9       17.05       98.64    117.98 o 
 -14  10   9      668.81      622.73    169.78 o 
 -12  10   9     4302.96     4149.99    212.19 o 
 -10  10   9      982.70     1247.71    420.89 o 
  -8  10   9      176.60      363.06    108.68 o 
  -6  10   9      171.43      241.49    122.40 o 
  -4  10   9       26.79       46.01    138.19 o 
  -2  10   9     1284.57     1293.46    230.58 o 
   0  10   9      511.09      470.54    141.65 o 
 -11  11   9     1086.01     1364.31    159.41 o 
  -9  11   9       56.66      159.14    295.33 o 
  -7  11   9      170.82      193.43    327.71 o 
 -28   0  10    43083.71    43630.22   1554.05 o 
 -26   0  10    41121.38    42673.16   1475.08 o 
 -24   0  10    19624.54    20806.42    537.23 o 
 -22   0  10    12189.32    12431.17    371.49 o 
 -20   0  10    55417.36    55241.29   1141.06 o 
 -18   0  10    19652.81    19299.22    611.20 o 
 -16   0  10    79086.42    77917.22   1488.04 o 
 -14   0  10     2477.89     2438.45    362.45 o 
 -12   0  10   135593.20   138144.47   3695.60 o 
 -10   0  10    22956.46    26404.25   1224.76 o 
  -8   0  10   148451.52   146740.83   2613.46 o 
  -6   0  10     7411.60     7178.52    231.37 o 
  -4   0  10   140414.83   141144.83   2521.82 o 
  -2   0  10     3918.00     3852.75    160.64 o 
   0   0  10    63462.18    62724.17   1809.90 o 
   2   0  10      452.46      352.19    154.77 o 
   4   0  10    53737.19    53935.27   1623.54 o 
   6   0  10     4802.01     4870.61    339.55 o 
   8   0  10    87493.79    85652.70   2481.11 o 
  10   0  10     2483.16     2282.11    282.70 o 
 -25   1  10    43330.20    46407.43    839.28 o 
 -23   1  10     3482.75     3655.86    150.69 o 
 -21   1  10    72957.39    72024.99   1001.74 o 
 -19   1  10     9992.19    10142.02    222.00 o 
 -17   1  10   103550.45   101546.02   1347.02 o 
 -15   1  10     8566.82     7987.82    203.04 o 
 -13   1  10    60541.86    58132.06   1052.50 o 
 -11   1  10    67014.89    80281.49   2716.77 o 
  -9   1  10   136275.38   137645.14   1735.73 o 
  -7   1  10     9401.78     9686.79    184.56 o 
  -5   1  10    50951.43    48992.27    666.02 o 
  -3   1  10    58246.02    57053.33    766.85 o 
  -1   1  10    82218.33    78228.72   1556.03 o 
   1   1  10    31602.27    30725.44    707.17 o 
   3   1  10    32001.87    32428.77    749.71 o 
   5   1  10    33638.86    34134.43    794.31 o 
   7   1  10    27860.22    29479.55    724.40 o 
   9   1  10    43516.83    41830.34    969.75 o 
 -28   2  10    43425.90    44369.34   1625.12 o 
 -26   2  10    17214.16    18117.93    870.20 o 
 -24   2  10    53220.39    53690.16    898.92 o 
 -22   2  10    15295.89    15057.68    360.82 o 
 -20   2  10    89117.70    86774.75   1338.95 o 
 -18   2  10    26791.06    25494.54    470.68 o 
 -16   2  10    89051.45    85857.48   1490.98 o 
 -14   2  10    28714.91    28219.22    890.73 o 
 -12   2  10    72562.55    72105.10   1253.04 o 
 -10   2  10    10390.53    11727.28    265.58 o 
  -8   2  10    90341.32    88940.44   1154.90 o 
  -6   2  10      418.11      567.07     93.01 o 
  -4   2  10   106903.94   104160.02   1338.05 o 
  -2   2  10       42.08       85.14     46.41 o 
   0   2  10   127283.96   125749.98   2421.20 o 
   2   2  10      973.71     1183.64    306.39 o 
   4   2  10    72586.02    70432.23   1450.62 o 
   6   2  10      185.79      487.63    184.78 o 
   8   2  10    76951.38    74971.45   1569.62 o 
  10   2  10      646.01     1253.50    387.72 o 
 -25   3  10    39236.88    39103.66    949.96 o 
 -23   3  10     4656.10     4827.00    197.15 o 
 -21   3  10   102001.86   100105.82   1539.98 o 
 -19   3  10     5948.11     6090.87    196.71 o 
 -17   3  10   108346.98   103442.89   1565.69 o 
 -15   3  10    11877.49    11874.74    510.91 o 
 -13   3  10    85090.34    81984.05   1455.37 o 
  -9   3  10   101227.52    98514.57   1467.04 o 
  -7   3  10    19548.88    20541.59    501.21 o 
  -5   3  10    74579.64    73654.39    976.72 o 
  -3   3  10    50863.80    49689.33    689.27 o 
  -1   3  10    67655.65    65500.08   1055.33 o 
   1   3  10    53901.62    53143.90   1127.12 o 
   3   3  10    49999.54    48910.08   1064.47 o 
   5   3  10    26640.31    24507.12   1066.04 o 
   7   3  10    28736.33    29885.75   1498.77 o 
   9   3  10    34833.02    32905.28    817.03 o 
 -26   4  10    20810.05    22623.72   1061.30 o 
 -24   4  10    34112.27    34468.71    651.38 o 
 -22   4  10    31424.95    30472.20    582.54 o 
 -20   4  10    44613.84    43412.82    754.08 o 
 -18   4  10     8077.30     7910.97    337.97 o 
 -16   4  10   106004.59   101112.23   1793.32 o 
 -14   4  10     9941.17    10008.05    425.63 o 
 -12   4  10   111048.03   106166.88   1862.64 o 
 -10   4  10     9129.56    10173.89    317.17 o 
  -8   4  10   104777.66    99399.48   1493.39 o 
  -6   4  10    13101.03    12756.42    431.29 o 
  -4   4  10   126634.13   123634.22   1595.21 o 
  -2   4  10    12194.53    12477.14    269.90 o 
   0   4  10    57962.18    56618.23   1197.49 o 
   2   4  10       40.20       91.34    100.50 o 
   4   4  10    70223.50    65564.24   2016.79 o 
   6   4  10       90.48      141.77    116.57 o 
   8   4  10    51723.60    52005.39   1171.15 o 
 -25   5  10    64792.93    64132.34   1949.67 o 
 -23   5  10     5075.74     5254.47    291.45 o 
 -21   5  10    51061.07    49194.21    856.27 o 
 -19   5  10     4681.67     4539.74    337.18 o 
 -17   5  10    60299.42    55314.46   1063.46 o 
 -15   5  10    23102.99    22017.92    501.20 o 
 -13   5  10    79733.07    76627.92   1398.67 o 
 -11   5  10    28626.41    33257.95   1732.51 o 
  -9   5  10    93659.84    89567.92   1602.20 o 
  -7   5  10    29752.16    28026.52    513.85 o 
  -5   5  10    83202.40    82529.34   1290.41 o 
  -3   5  10    15474.92    14781.94    365.41 o 
  -1   5  10    37525.93    36795.14    650.56 o 
   1   5  10    20795.85    20511.57    855.99 o 
   3   5  10    46252.86    44921.95   1022.17 o 
   5   5  10    27376.47    27061.76    895.47 o 
   7   5  10    15162.05    16293.57    510.09 o 
 -24   6  10    58662.90    57975.66   2887.78 o 
 -22   6  10    22396.43    22373.39    558.21 o 
 -20   6  10    29772.58    27697.11    639.26 o 
 -18   6  10    10899.30    10535.92    783.34 o 
 -16   6  10    89834.48    82881.90   1530.21 o 
 -14   6  10    32874.25    31379.14    671.65 o 
 -12   6  10    57528.80    53261.93   1426.91 o 
 -10   6  10     5341.79     5941.73    223.50 o 
  -8   6  10    75481.79    68566.58   1237.60 o 
  -6   6  10     1283.19     1267.72    101.13 o 
  -4   6  10   106001.87   103685.75   1360.75 o 
  -2   6  10     1137.94     1316.84    113.38 o 
   0   6  10    58723.43    55587.86   2968.33 o 
   2   6  10      310.20      162.79    126.68 o 
   4   6  10    84647.80    82822.68   1987.57 o 
   6   6  10     1105.44     1368.88    186.88 o 
 -23   7  10    10334.46    10038.32    322.65 o 
 -21   7  10    65999.82    66644.92   1261.32 o 
 -19   7  10     1354.06     1427.25    178.46 o 
 -17   7  10    59244.10    57527.25   1094.20 o 
 -15   7  10    10714.75     9684.10    289.56 o 
 -13   7  10    73051.85    67805.26   1249.79 o 
  -9   7  10    40366.70    37441.26    740.27 o 
  -7   7  10    39816.11    37523.07    739.39 o 
  -5   7  10    57999.55    55815.34    908.72 o 
  -3   7  10    29462.33    28509.00    453.21 o 
  -1   7  10    20311.66    19402.33    422.11 o 
   1   7  10    48110.15    47660.02   1102.83 o 
   3   7  10    53419.69    55010.35   2765.38 o 
   5   7  10    16837.57    16526.52    542.23 o 
 -22   8  10    21504.77    21353.85    531.29 o 
 -20   8  10    24787.98    24653.61    576.44 o 
 -18   8  10     2853.67     2851.63    221.89 o 
 -16   8  10    73954.58    72134.01   1345.44 o 
 -14   8  10     9316.16     8701.19    284.00 o 
 -12   8  10    48585.26    47701.05    930.97 o 
 -10   8  10     1700.53     1997.50    142.27 o 
  -8   8  10    55852.40    53055.96   1009.39 o 
  -6   8  10     3154.17     3167.29    169.21 o 
  -4   8  10    65804.91    65618.21   1207.17 o 
  -2   8  10     5807.80     5865.83    248.35 o 
   0   8  10    42946.89    42293.07   2609.03 o 
   2   8  10      515.34      548.35    176.88 o 
   4   8  10    56967.14    59026.73   1357.78 o 
 -19   9  10     4509.97     4284.73    220.09 o 
 -17   9  10    31761.56    31089.58    684.03 o 
 -15   9  10    13930.69    13152.67    373.71 o 
 -13   9  10    46729.23    43645.05    950.75 o 
 -11   9  10    23440.38    24538.78    558.41 o 
  -9   9  10    49514.78    48593.92    952.02 o 
  -7   9  10    13715.94    13378.70    366.29 o 
  -5   9  10    51906.52    48781.83   2060.22 o 
  -3   9  10     7820.42     7640.74    397.99 o 
  -1   9  10    30185.77    28652.11    821.25 o 
   1   9  10    18418.49    18874.67    595.18 o 
 -14  10  10     8983.54     8729.79    307.68 o 
 -12  10  10    43184.94    42638.41    877.28 o 
 -10  10  10     5724.07     6344.83    345.08 o 
  -8  10  10    50618.93    50228.09    993.29 o 
  -6  10  10     1774.88     1794.92    190.31 o 
  -4  10  10    58258.68    56236.49   1085.68 o 
 -27   1  11        1.69     -110.55    259.01 o 
 -25   1  11      356.93      219.46    103.87 o 
 -23   1  11       81.58      -18.23     83.70 o 
 -21   1  11     1122.82     1026.78    103.35 o 
 -19   1  11     5062.51     5322.87    187.38 o 
 -17   1  11     5042.25     5193.61    289.06 o 
 -15   1  11       74.91       69.33     66.38 o 
 -13   1  11      582.12      669.39    122.90 o 
 -11   1  11     3415.40     3693.53    231.79 o 
  -9   1  11       13.15       49.63     56.99 o 
  -7   1  11     5090.92     5062.30    133.41 o 
  -5   1  11     7713.14     8003.48    171.35 o 
  -3   1  11       28.18       50.59     48.50 o 
  -1   1  11      374.64      429.79    108.88 o 
   1   1  11      744.48      932.98    194.26 o 
   3   1  11      151.36      -46.17    101.55 o 
   5   1  11     2949.94     3152.66    214.10 o 
   7   1  11        0.04      157.10    123.42 o 
 -28   2  11       78.63     -257.43    290.59 o 
 -26   2  11       26.79      166.10    130.79 o 
 -24   2  11     2103.26     2105.23    142.96 o 
 -22   2  11      731.33      606.00     96.14 o 
 -20   2  11      619.90      485.01    114.99 o 
 -18   2  11      173.63      113.34     71.01 o 
 -16   2  11       81.76       11.55     64.05 o 
 -14   2  11       77.96      112.59     66.31 o 
 -12   2  11      908.62      939.97     85.18 o 
 -10   2  11      209.56      240.72     61.85 o 
  -8   2  11      259.68      158.96     51.27 o 
  -6   2  11      233.74      287.62     55.60 o 
  -4   2  11     3797.33     3755.66    118.32 o 
  -2   2  11     1943.13     2155.08    347.45 o 
   0   2  11     1825.59     1882.66    159.98 o 
   2   2  11       52.99      143.13    107.39 o 
   4   2  11      161.98      145.38    176.09 o 
   6   2  11     1369.33     1579.42    172.53 o 
   8   2  11     1170.88     1648.84    219.53 o 
 -27   3  11     1542.24     1197.12    345.87 o 
 -25   3  11      757.61      909.71    122.53 o 
 -23   3  11     1065.70     1390.87    123.36 o 
 -21   3  11     1308.69     1211.20    111.89 o 
 -19   3  11       65.11       43.41     73.88 o 
 -17   3  11      400.30      392.20     87.66 o 
 -15   3  11     3291.73     3148.17    277.17 o 
 -13   3  11     4740.40     4699.80    176.64 o 
 -11   3  11     4573.98     4924.40    163.40 o 
  -9   3  11      271.90      286.29     65.37 o 
  -7   3  11     1936.08     2092.03    116.48 o 
  -5   3  11        3.70      -33.58     52.20 o 
  -3   3  11      255.17      125.75     79.04 o 
  -1   3  11      889.70      960.38    157.14 o 
   1   3  11       28.07      157.71    104.16 o 
   3   3  11        3.50      145.09    112.92 o 
   5   3  11     2176.66     2339.15    271.64 o 
   7   3  11     2004.37     2022.33    195.43 o 
 -26   4  11     2616.14     2582.54    212.42 o 
 -24   4  11        1.30       37.00     99.32 o 
 -22   4  11      346.47      237.54    102.01 o 
 -20   4  11      329.94      253.96     99.22 o 
 -18   4  11       14.14      -33.49     76.48 o 
 -16   4  11      445.89      649.09    130.29 o 
 -14   4  11      867.19      876.96    102.45 o 
 -12   4  11      712.01      971.88    113.71 o 
 -10   4  11     1610.35     1488.84    109.18 o 
  -8   4  11     9595.95     9536.34    280.40 o 
  -6   4  11      245.14      205.90     59.04 o 
  -4   4  11      809.76      726.18     71.95 o 
  -2   4  11      965.27      973.75    130.89 o 
   0   4  11     5246.20     5240.06    249.22 o 
   2   4  11       24.73      139.70    110.73 o 
   4   4  11     8829.05     7670.74    320.89 o 
   6   4  11      305.96      440.10    147.99 o 
 -25   5  11      180.59      257.82    143.60 o 
 -23   5  11      189.60      102.44     94.81 o 
 -21   5  11     1460.37     1419.80    140.81 o 
 -19   5  11     5080.21     4816.93    218.35 o 
 -17   5  11     2385.36     2232.85    148.50 o 
 -15   5  11      235.70      286.04    143.72 o 
 -13   5  11       44.61       59.82     76.52 o 
 -11   5  11      565.79      569.90     92.31 o 
  -9   5  11     2081.66     1841.18    116.88 o 
  -7   5  11     1026.90      940.65    157.61 o 
  -5   5  11     4248.43     3879.40    150.95 o 
  -3   5  11       36.79       42.04     79.06 o 
  -1   5  11      312.92      296.36    157.93 o 
   1   5  11     2963.20     2799.91    203.53 o 
   3   5  11      644.18      702.62    148.41 o 
   5   5  11      316.16      643.78    188.73 o 
 -24   6  11      191.98      109.59    191.89 o 
 -22   6  11     1241.61     1316.56    153.10 o 
 -20   6  11     2013.69     1973.94    166.76 o 
 -18   6  11      454.50      476.30    145.30 o 
 -16   6  11     1789.35     1733.39    141.70 o 
 -14   6  11      137.59       95.67     94.21 o 
 -12   6  11        9.48      -74.28     74.28 o 
 -10   6  11      251.32      301.94     93.66 o 
  -8   6  11        4.95        3.33     85.51 o 
  -6   6  11      123.34      144.89     76.59 o 
  -4   6  11     2401.19     2409.62    113.86 o 
  -2   6  11      690.10      711.53    104.97 o 
   0   6  11     1100.92     1153.07    187.94 o 
   2   6  11      728.66      971.95    160.00 o 
   4   6  11      520.02      537.50    187.15 o 
 -23   7  11       13.29      -22.46    122.40 o 
 -21   7  11      265.41      331.66    151.61 o 
 -19   7  11       13.26       -9.48    115.29 o 
 -17   7  11      177.06      161.09    121.61 o 
 -15   7  11      480.11      349.03    123.19 o 
 -13   7  11       54.48       46.89     81.31 o 
 -11   7  11     2177.51     2073.89    210.05 o 
  -9   7  11      204.59      173.53     84.37 o 
  -7   7  11     2395.41     2358.74    146.09 o 
  -5   7  11      111.12      128.37    106.20 o 
  -3   7  11      154.91      -37.81     88.84 o 
  -1   7  11      163.26      199.48    123.58 o 
   1   7  11       56.15       60.03    173.72 o 
   3   7  11      149.04      252.30    149.56 o 
 -20   8  11      180.51      294.85    119.07 o 
 -18   8  11      137.39      152.05    173.72 o 
 -16   8  11     1940.78     2062.91    156.68 o 
 -14   8  11      193.37      216.19    123.98 o 
 -12   8  11     2073.97     2267.15    155.76 o 
 -10   8  11     5609.71     4962.75    560.66 o 
  -8   8  11      303.14      156.13    236.11 o 
  -6   8  11     2261.01     2102.71    176.88 o 
  -4   8  11     2113.41     1993.10    240.06 o 
  -2   8  11      354.34      289.59    247.95 o 
   0   8  11        0.59      -43.13    371.14 o 
 -17   9  11     3626.46     3409.93    199.89 o 
 -15   9  11     2377.83     2576.08    178.68 o 
 -13   9  11      223.19      303.11    115.54 o 
 -11   9  11      859.88     1013.11    136.61 o 
  -9   9  11      907.76      970.59    153.98 o 
  -7   9  11     1595.14     1532.04    143.55 o 
  -5   9  11       77.30       61.78    153.98 o 
  -3   9  11      242.26       52.12    183.20 o 
 -12  10  11      640.48      655.52    133.18 o 
 -10  10  11       92.78      141.38    106.57 o 
  -8  10  11     1319.45     1508.66    314.28 o 
 -26   0  12    26973.13    26982.64    871.78 o 
 -24   0  12    27055.26    27437.48    871.78 o 
 -22   0  12    15571.01    16356.99    593.82 o 
 -20   0  12    60819.77    60697.90   1615.64 o 
 -18   0  12    22016.46    21011.24    672.79 o 
 -16   0  12    43672.04    43211.70   1182.91 o 
 -14   0  12    24530.94    24457.31    734.38 o 
 -12   0  12   264972.47   307543.59   7279.07 o 
 -10   0  12    25648.41    25839.32    569.34 o 
  -8   0  12    68259.83    67508.66   1286.17 o 
  -6   0  12     6626.90     6788.08    379.04 o 
  -4   0  12   134850.05   135297.72   2450.54 o 
  -2   0  12     3702.32     3621.37    290.59 o 
   0   0  12    37049.48    37374.54   1216.07 o 
   2   0  12      238.14      326.92    168.99 o 
   4   0  12    57815.26    58477.38   1803.58 o 
   6   0  12     1714.41     3441.33    336.39 o 
 -27   1  12      221.44      422.67    203.76 o 
 -25   1  12    43694.02    44087.50    776.62 o 
 -23   1  12     3341.55     3387.30    187.87 o 
 -21   1  12   102074.60    99844.92   1791.24 o 
 -19   1  12     4102.21     4005.19    214.79 o 
 -17   1  12    67069.03    64307.34   1185.34 o 
 -15   1  12    12314.12    11374.89    300.89 o 
 -13   1  12   130035.74   130646.88   2255.81 o 
 -11   1  12    26448.02    34918.71    957.07 o 
  -9   1  12    70229.66    67075.27    904.77 o 
  -7   1  12    21662.42    20799.27    340.90 o 
  -5   1  12    78531.36    79603.96   1058.69 o 
  -3   1  12    33648.68    33131.38    768.50 o 
  -1   1  12    53477.67    53567.93   1152.65 o 
   1   1  12    24713.30    25231.22    645.06 o 
   3   1  12    20640.01    20972.27    580.59 o 
   5   1  12    35321.77    36340.34   1249.24 o 
 -28   2  12    16992.25    18034.22    920.74 o 
 -26   2  12    23235.90    23630.55    508.31 o 
 -24   2  12    66295.95    67760.63   1106.39 o 
 -22   2  12    29415.21    29769.65    562.65 o 
 -20   2  12    78171.26    73264.38   1165.66 o 
 -18   2  12    30291.06    28815.65    609.49 o 
 -16   2  12    59086.00    57324.84   1071.86 o 
 -14   2  12    12719.64    12488.46    319.53 o 
 -12   2  12    81454.25    89154.55   1349.17 o 
 -10   2  12    10345.65    10592.67    249.98 o 
  -8   2  12    61561.35    61134.00    835.90 o 
  -6   2  12      185.50      289.57     59.12 o 
  -4   2  12   108669.76   108557.88   1673.68 o 
  -2   2  12     2245.15     2763.76    192.39 o 
   0   2  12    96090.47    96744.69   1944.67 o 
   2   2  12      311.25      469.52    251.90 o 
   4   2  12    57775.35    58602.37   1285.13 o 
   6   2  12      141.95     2368.20    218.74 o 
 -27   3  12      136.06      173.15    141.67 o 
 -25   3  12    63424.68    64661.21   1082.05 o 
 -23   3  12     3019.79     3182.02    172.02 o 
 -21   3  12    73825.13    72470.55   1452.97 o 
 -19   3  12     2762.68     2696.95    158.08 o 
 -17   3  12    96943.53    94174.27   1688.74 o 
 -15   3  12     8931.65     8811.00    265.11 o 
 -13   3  12    70487.80    66387.55   1217.34 o 
 -11   3  12    16518.87    20973.33    633.31 o 
  -9   3  12    65067.41    62377.07   1336.08 o 
  -7   3  12    29298.51    29192.45    452.69 o 
  -5   3  12    58482.58    58683.42    814.49 o 
  -3   3  12    34218.46    33436.95    786.30 o 
  -1   3  12    63418.66    64517.19   2569.55 o 
   1   3  12    48012.38    48081.27   1660.65 o 
   3   3  12    20700.99    21272.85    593.18 o 
   5   3  12    27463.11    27181.79    719.07 o 
 -26   4  12    23397.61    24684.18    534.03 o 
 -24   4  12    26285.06    26277.46    542.29 o 
 -22   4  12    15443.64    15104.99    414.63 o 
 -20   4  12    38863.67    37304.94    779.98 o 
 -18   4  12    12659.11    11968.57    741.49 o 
 -16   4  12    74194.50    71460.59   1321.72 o 
 -14   4  12    10965.50    10557.97    473.01 o 
 -12   4  12   106652.02   113735.54   3178.38 o 
 -10   4  12    10182.10    10126.45    257.24 o 
  -8   4  12    94678.50    90797.46   1591.14 o 
  -6   4  12     7162.04     7601.26    185.93 o 
  -4   4  12    65544.08    65288.98   1088.12 o 
  -2   4  12     1203.01     1382.45    155.93 o 
   0   4  12    63951.34    62311.54   1611.69 o 
   2   4  12      826.29      794.71    149.30 o 
   4   4  12    35962.36    35063.82   1153.69 o 
 -25   5  12    52028.64    50509.34   1046.45 o 
 -23   5  12      124.19      184.76    110.48 o 
 -21   5  12    38034.89    36447.21   1520.88 o 
 -19   5  12    11981.02    11446.40    342.39 o 
 -17   5  12    58109.60    56066.19   1646.44 o 
 -15   5  12     7250.77     6691.74    444.58 o 
 -13   5  12    84422.95    83148.67   1520.35 o 
 -11   5  12    24963.05    28852.55    824.40 o 
  -9   5  12    68678.00    67837.47   1164.52 o 
  -7   5  12    25398.96    24958.78    486.71 o 
  -5   5  12    65711.32    63367.15   1674.70 o 
  -3   5  12    15123.12    13993.80    444.74 o 
  -1   5  12    14519.13    14631.22    464.42 o 
   1   5  12    23053.81    21718.04    612.08 o 
   3   5  12    32454.15    32311.23   1402.43 o 
 -24   6  12    31535.08    31616.13    738.61 o 
 -22   6  12    28760.71    28135.69    667.45 o 
 -20   6  12    41173.75    39688.39    849.07 o 
 -18   6  12    16608.10    15814.31    433.97 o 
 -16   6  12    65193.96    60488.11   1722.25 o 
 -14   6  12    24806.17    22392.75    806.24 o 
 -12   6  12    48342.76    49817.44   1595.90 o 
 -10   6  12     1787.11     1762.52    161.09 o 
  -8   6  12    83863.60    77948.04   1540.25 o 
  -6   6  12     5760.98     5915.31    197.68 o 
  -4   6  12    59313.81    58932.44   1423.75 o 
  -2   6  12      340.67      332.16    135.76 o 
   0   6  12    80124.99    79491.57   3034.66 o 
   2   6  12     1342.20     1852.91    208.94 o 
 -21   7  12    44325.20    42589.45   1223.97 o 
 -19   7  12     4908.51     5174.00    251.42 o 
 -17   7  12    95281.25    93745.12   2391.09 o 
 -15   7  12     1108.34     1042.35    157.93 o 
 -13   7  12    43315.09    41350.32    859.94 o 
 -11   7  12    12093.39    12941.99    348.74 o 
  -9   7  12    46292.98    45400.14    885.34 o 
  -7   7  12    24207.23    23270.88    464.72 o 
  -5   7  12    43001.91    42367.70    961.94 o 
  -3   7  12    23276.66    20666.95   1023.40 o 
  -1   7  12    35410.05    35490.59    900.70 o 
   1   7  12    33845.08    32711.67    862.41 o 
 -20   8  12    29676.50    28941.70    664.35 o 
 -18   8  12    11543.63    11667.31    359.76 o 
 -16   8  12    73302.01    69705.04   1318.56 o 
 -14   8  12     6805.13     7170.50    263.54 o 
 -12   8  12    34387.94    34617.51    724.75 o 
 -10   8  12     6859.17     6856.96    754.12 o 
  -8   8  12    78594.05    75121.88   1379.86 o 
  -6   8  12     6446.85     6566.89    242.34 o 
  -4   8  12    34364.93    33695.72    830.86 o 
  -2   8  12      802.99      462.74    331.66 o 
 -15   9  12    12347.64    12801.47    379.36 o 
 -13   9  12    42199.88    40073.59    830.35 o 
 -11   9  12     7033.46     8172.79    284.14 o 
  -9   9  12    69169.44    65800.05   1244.57 o 
  -7   9  12    18631.49    17423.37    438.77 o 
  -5   9  12    40953.95    40425.78   1192.38 o 
 -27   1  13       30.69      178.64    121.71 o 
 -25   1  13     1798.47     1951.12    168.53 o 
 -23   1  13      218.55      118.60    104.69 o 
 -21   1  13     1524.92     1257.03    128.89 o 
 -19   1  13     1214.26     1345.15    125.47 o 
 -17   1  13     1769.26     1855.12    134.00 o 
 -15   1  13      342.15      239.17     85.43 o 
 -13   1  13     1951.53     2229.93    216.37 o 
 -11   1  13       15.42       -9.69     65.42 o 
  -9   1  13        0.57       24.57     54.34 o 
  -7   1  13      679.00      675.57    112.50 o 
  -5   1  13     4303.82     4282.44    234.02 o 
  -3   1  13      440.87      436.80    129.96 o 
  -1   1  13      143.83      138.23    113.97 o 
   1   1  13      100.26       -5.63    149.25 o 
   3   1  13       16.65       96.76    133.32 o 
 -26   2  13        3.52       -8.19    175.30 o 
 -24   2  13     1135.34     1049.56    133.79 o 
 -22   2  13      569.74      544.96    118.45 o 
 -20   2  13     3301.92     3196.58    339.55 o 
 -18   2  13     1041.55     1162.96    152.40 o 
 -16   2  13      755.47      765.08    125.56 o 
 -14   2  13      326.57      411.52     91.06 o 
 -12   2  13     1039.41     1246.66    104.12 o 
 -10   2  13     1737.06     1775.07    110.14 o 
  -8   2  13     1768.28     1711.13     97.39 o 
  -6   2  13      239.66      312.64     76.36 o 
  -4   2  13      131.42      123.11    199.78 o 
  -2   2  13       15.70       -3.60    109.27 o 
   0   2  13       13.37       -0.85    116.39 o 
   2   2  13       28.82      154.71    127.87 o 
   4   2  13      104.04      289.20    142.20 o 
 -27   3  13        7.26       32.66    148.65 o 
 -25   3  13      583.90      521.76    120.15 o 
 -23   3  13      122.08       45.97     99.22 o 
 -21   3  13      464.19      281.14    114.50 o 
 -19   3  13      207.18      111.79     91.97 o 
 -17   3  13     1153.88     1186.22    120.66 o 
 -15   3  13       26.60      198.23     83.22 o 
 -13   3  13     2130.29     2211.91    128.16 o 
 -11   3  13     4012.14     4074.27    164.99 o 
  -9   3  13     1404.19     1485.45    282.37 o 
  -7   3  13      443.54      471.73     73.18 o 
  -5   3  13      105.16      118.58     87.52 o 
  -3   3  13      331.80      395.34    127.95 o 
  -1   3  13     6562.44     6390.37    401.94 o 
   1   3  13     1589.95     1778.53    209.26 o 
   3   3  13     2184.75     2512.47    223.48 o 
 -26   4  13     1115.74     1277.39    165.38 o 
 -24   4  13      138.90      165.99    114.59 o 
 -22   4  13       56.12      -10.71    101.32 o 
 -20   4  13     1580.72     1399.96    141.48 o 
 -18   4  13      192.25      125.83     89.98 o 
 -16   4  13     2301.08     2398.85    226.63 o 
 -14   4  13     4196.57     3968.83    188.35 o 
 -12   4  13      486.30      690.55    114.91 o 
 -10   4  13      220.50      132.33     81.12 o 
  -8   4  13     1051.39     1075.35    108.30 o 
  -6   4  13     1282.91     1340.43    176.74 o 
  -4   4  13      527.88      501.74    133.45 o 
  -2   4  13       21.04       63.08    133.45 o 
   0   4  13      191.32      117.03    126.94 o 
   2   4  13      132.46      127.47    136.41 o 
 -25   5  13     3207.91     3120.08    214.75 o 
 -23   5  13     1489.26     1217.60    148.97 o 
 -21   5  13      156.35      163.20    110.14 o 
 -19   5  13     1257.18     1213.50    137.94 o 
 -17   5  13       86.89       79.80     90.26 o 
 -15   5  13      237.48       90.80    143.72 o 
 -13   5  13       17.93      -41.21     81.31 o 
 -11   5  13       65.65       49.00     84.24 o 
  -9   5  13      303.14      272.91     92.14 o 
  -7   5  13      228.61      282.41    141.89 o 
  -5   5  13     4874.78     4778.86    277.17 o 
  -3   5  13     2303.69     2290.02    193.15 o 
  -1   5  13       18.21      -28.74    121.60 o 
   1   5  13       29.59      166.02    130.85 o 
 -22   6  13     1764.79     1965.70    382.98 o 
 -20   6  13     2115.19     2168.47    446.16 o 
 -18   6  13       80.99      158.19    112.36 o 
 -16   6  13       71.53      136.61    104.97 o 
 -14   6  13       47.34        1.90     94.61 o 
 -12   6  13      202.32       90.47     88.38 o 
 -10   6  13      150.34      119.39     91.43 o 
  -8   6  13     2196.10     2273.58    137.81 o 
  -6   6  13     1963.88     1634.35    181.03 o 
  -4   6  13        1.63      300.07    274.80 o 
  -2   6  13      896.81      731.94    164.16 o 
   0   6  13        1.01       87.40    141.82 o 
 -21   7  13      168.98      223.38    129.50 o 
 -19   7  13      429.90      340.15    121.50 o 
 -17   7  13      577.36      511.57    132.73 o 
 -15   7  13     1342.79     1484.56    180.04 o 
 -13   7  13      922.03      987.07    154.77 o 
 -11   7  13     1574.41     1474.39    138.75 o 
  -9   7  13      177.83      130.99     97.40 o 
  -7   7  13      683.19      770.82    111.40 o 
  -5   7  13       94.29      -72.28    137.25 o 
  -3   7  13      120.90     -235.32    301.65 o 
 -18   8  13     3566.92     3647.28    214.35 o 
 -16   8  13      433.60      335.47    122.09 o 
 -14   8  13     1096.79     1099.89    157.93 o 
 -12   8  13      487.72      358.01    113.36 o 
 -10   8  13     3246.86     3072.95    187.41 o 
  -8   8  13     2820.19     2644.00    171.02 o 
  -6   8  13      113.71       30.01    180.04 o 
 -26   0  14     7845.65     7642.32    426.42 o 
 -24   0  14    38453.31    38734.34   1160.80 o 
 -22   0  14    25443.88    26019.25    848.09 o 
 -20   0  14    27091.01    26161.39    833.88 o 
 -18   0  14     1671.06     1974.15    210.05 o 
 -16   0  14    80138.23    83170.01   2141.55 o 
 -14   0  14    22961.26    24548.91    762.81 o 
 -12   0  14    78864.91    83762.25   2135.24 o 
 -10   0  14    12074.09    11990.57    350.41 o 
  -8   0  14    64601.86    64627.96   1267.77 o 
  -6   0  14     2764.46     2779.60    292.17 o 
  -4   0  14    48160.64    51586.82   1623.54 o 
  -2   0  14     3538.67     3439.75    326.92 o 
   0   0  14    30343.47    33552.60   1187.65 o 
   2   0  14      687.63      717.01    229.00 o 
 -27   1  14       55.67      246.01    122.31 o 
 -25   1  14    38388.63    40905.73    867.06 o 
 -23   1  14     2816.44     3112.19    224.26 o 
 -21   1  14    62166.48    62423.92   1201.04 o 
 -19   1  14     3586.84     3239.57    322.18 o 
 -17   1  14    50505.06    51763.59   1005.02 o 
 -13   1  14    65642.33    66818.38   1238.42 o 
 -11   1  14     6748.50     7785.26    222.03 o 
  -9   1  14    42836.55    45220.42    749.89 o 
  -7   1  14    23587.23    24247.44    600.21 o 
  -5   1  14    55527.67    55640.15   2932.79 o 
  -3   1  14    10674.19    10544.73    385.40 o 
  -1   1  14    20918.78    21411.21    665.68 o 
   1   1  14    22228.07    22542.78    818.09 o 
 -26   2  14    11362.46    12408.36    396.74 o 
 -24   2  14    56091.81    56114.04   1115.35 o 
 -22   2  14    30740.86    30501.05    675.61 o 
 -20   2  14    35311.70    35389.90    745.68 o 
 -18   2  14    13977.90    14406.70    424.84 o 
 -16   2  14    45633.47    48064.91    938.36 o 
 -14   2  14    12400.66    14029.53    367.17 o 
 -12   2  14    48249.73    49312.26   1007.01 o 
 -10   2  14     4615.39     4814.88    266.79 o 
  -8   2  14    49971.24    51828.34    849.92 o 
  -6   2  14      264.06      584.88    130.47 o 
  -4   2  14    84010.07    87553.05   2621.67 o 
  -2   2  14     3900.03     3769.64    242.10 o 
   0   2  14    38830.45    39340.74   1519.30 o 
 -25   3  14    53472.89    56444.63   2007.31 o 
 -23   3  14     1595.70     1360.59    155.15 o 
 -21   3  14    64957.56    64323.32   1548.52 o 
 -19   3  14     3633.69     3412.34    184.37 o 
 -17   3  14    61060.57    61603.54   1173.59 o 
 -13   3  14    50177.63    49934.41    839.10 o 
 -11   3  14     9607.60    10151.62    267.74 o 
  -9   3  14    55886.96    55931.77   1071.27 o 
  -7   3  14    19116.18    18745.55    522.14 o 
  -5   3  14    49546.57    50519.46   1135.46 o 
  -3   3  14    20421.97    20113.96    581.26 o 
  -1   3  14    32075.28    33960.76    852.58 o 
   1   3  14    17817.84    17412.98    667.26 o 
 -24   4  14    28137.83    28691.12   1325.84 o 
 -22   4  14    15111.31    14550.95    415.97 o 
 -20   4  14    43262.69    42209.06   1625.91 o 
 -18   4  14     7856.42     7843.32    283.27 o 
 -16   4  14    63528.96    62866.39   1203.06 o 
 -14   4  14    10659.98    11404.69    333.64 o 
 -12   4  14    58301.07    59908.13   1255.57 o 
 -10   4  14    16252.33    15859.21    364.29 o 
  -8   4  14    56792.63    56354.49   1736.98 o 
  -6   4  14     7423.97     7767.08    557.50 o 
  -4   4  14    40187.20    41937.96    993.89 o 
  -2   4  14     1965.86     2174.69    210.14 o 
   0   4  14    40655.30    43409.59   1047.17 o 
 -23   5  14     1218.16     1315.85    162.79 o 
 -21   5  14    40163.19    39427.52   1451.39 o 
 -19   5  14     9737.92     9409.96    318.62 o 
 -17   5  14    60082.66    58618.75   1148.64 o 
 -15   5  14     5703.69     8905.77    379.04 o 
 -13   5  14    46849.05    47283.12    947.36 o 
 -11   5  14    16784.63    17175.84    393.22 o 
  -9   5  14    63729.64    62483.65   1552.76 o 
  -7   5  14     4798.28     4960.01    364.82 o 
  -5   5  14    26291.71    25450.70   1124.47 o 
  -3   5  14     8511.59     8919.65    537.76 o 
  -1   5  14    29226.48    30458.15    806.59 o 
 -22   6  14    14507.71    14372.60    436.65 o 
 -20   6  14    39059.44    38329.48    839.12 o 
 -18   6  14    21017.70    20516.64    705.17 o 
 -16   6  14    33072.16    32086.63    720.68 o 
 -14   6  14     7433.90     7541.75    279.53 o 
 -12   6  14    46091.90    44490.88    919.66 o 
 -10   6  14     5368.37     5529.75    278.57 o 
  -8   6  14    50982.58    50697.51   1121.84 o 
  -6   6  14     1057.09     1287.14    363.24 o 
  -4   6  14    42918.17    44948.95   1716.72 o 
 -19   7  14     4155.25     4007.04    230.74 o 
 -17   7  14    50715.65    50696.02   3364.73 o 
 -13   7  14    24361.75    23896.55    657.79 o 
 -11   7  14    21027.16    20669.57    493.13 o 
  -9   7  14    46903.09    47604.59    937.49 o 
  -7   7  14    11600.29    11335.24    660.94 o 
 -14   8  14     2754.99     3146.19    368.77 o 
 -12   8  14    35531.50    37041.71    783.61 o 
 -25   1  15      509.55      531.13    138.94 o 
 -23   1  15     1831.90     2127.61    175.17 o 
 -21   1  15     2449.14     2607.99    181.26 o 
 -19   1  15       48.23       78.38     99.91 o 
 -17   1  15      511.01      499.21    244.79 o 
 -15   1  15     1805.35     1743.46    142.93 o 
 -13   1  15        0.91        2.81     85.79 o 
 -11   1  15     1813.36     1879.40    184.78 o 
  -9   1  15     3307.58     3368.60    157.78 o 
  -7   1  15       12.36       69.85    123.31 o 
  -5   1  15      290.70      219.64    133.87 o 
  -3   1  15      296.92      288.15    140.66 o 
  -1   1  15       21.61      101.08    134.88 o 
 -26   2  15      470.68      500.68    141.83 o 
 -24   2  15      497.46      467.00    137.16 o 
 -22   2  15      107.76       45.10    103.66 o 
 -20   2  15       18.11      -74.77     97.97 o 
 -18   2  15       55.09      140.77     95.21 o 
 -16   2  15       51.67       36.70     91.06 o 
 -14   2  15      284.91      244.56     97.59 o 
 -12   2  15       61.70       63.96    110.55 o 
 -10   2  15       64.17       13.04    108.23 o 
  -8   2  15     1691.39     1704.71    176.18 o 
  -6   2  15      873.59      891.37    162.10 o 
  -4   2  15      960.26     1260.30    330.08 o 
  -2   2  15       49.12       91.57    150.04 o 
 -25   3  15      657.42      707.26    230.58 o 
 -23   3  15      201.27      100.79    111.45 o 
 -21   3  15      166.32      172.50    113.46 o 
 -19   3  15     1641.41     1416.88    144.58 o 
 -17   3  15     3063.97     3135.75    190.68 o 
 -15   3  15     2437.23     2516.90    173.72 o 
 -13   3  15      523.57      601.06    115.67 o 
 -11   3  15      775.35      781.63    104.14 o 
  -9   3  15      103.81      117.62    105.15 o 
  -7   3  15      351.55      334.82    233.74 o 
  -5   3  15      843.25     1131.30    292.96 o 
  -3   3  15        6.75      112.12    135.09 o 
 -24   4  15      199.51      194.00    139.77 o 
 -22   4  15       20.33       27.49    106.92 o 
 -20   4  15      152.62       54.50    102.45 o 
 -18   4  15      509.20      415.29    120.66 o 
 -16   4  15      274.98      192.68    108.68 o 
 -14   4  15      541.76      403.92    108.43 o 
 -12   4  15     4391.37     4194.38    192.69 o 
 -10   4  15       47.39       10.85     90.31 o 
  -8   4  15      275.93      286.22    167.41 o 
  -6   4  15      403.72      767.55    295.33 o 
  -4   4  15     4017.89     4114.12    451.68 o 
 -21   5  15     1349.74     1381.45    156.41 o 
 -19   5  15      184.98       62.60    113.54 o 
 -17   5  15       94.43      127.50    104.85 o 
 -15   5  15      307.89      346.46    111.43 o 
 -13   5  15     1160.79     1222.96    375.88 o 
 -11   5  15      437.58      486.46    110.04 o 
  -9   5  15     2451.02     2840.74    343.50 o 
  -7   5  15       22.32     -265.33    265.33 o 
  -5   5  15      286.16       42.64    282.70 o 
 -20   6  15      582.38      715.94    149.48 o 
 -18   6  15       43.04       -7.20    111.12 o 
 -16   6  15      130.38       -6.48    113.11 o 
 -14   6  15      148.38       44.08    163.46 o 
 -12   6  15       38.08      -15.32    106.29 o 
 -10   6  15        8.49       15.90    116.04 o 
  -8   6  15     1359.32     1425.84    194.03 o 
 -15   7  15     1390.51     1323.47    197.41 o 
 -13   7  15       95.36      216.72    112.74 o 
 -24   0  16    27079.44    28865.18    953.91 o 
 -22   0  16    15165.32    15104.59    609.62 o 
 -20   0  16    22747.50    24384.66    818.09 o 
 -18   0  16    24878.64    23582.37    788.08 o 
 -16   0  16    96073.45   109029.75   2774.86 o 
 -14   0  16    15866.99    18294.81    649.10 o 
 -12   0  16    41612.00    43766.04   1246.08 o 
 -10   0  16    10440.74    11506.91    478.53 o 
  -8   0  16    69694.00    70173.80   2141.55 o 
  -6   0  16     5664.13     7027.96    472.22 o 
  -4   0  16    19578.90    20576.92    873.36 o 
 -25   1  16    63261.05    64869.07   1287.54 o 
 -23   1  16       35.95       41.02    114.14 o 
 -21   1  16    31939.47    33363.38   1137.90 o 
 -19   1  16     4163.18     4340.86    221.89 o 
 -17   1  16    81856.16    80975.49   1508.08 o 
 -13   1  16    44737.29    45145.95    905.58 o 
 -11   1  16     4862.06     5046.36    353.77 o 
  -9   1  16    41563.09    44252.47   1501.93 o 
  -7   1  16    17107.46    16867.75   1078.67 o 
  -5   1  16    41455.23    44280.24   1060.40 o 
 -24   2  16    37772.88    37564.38    832.12 o 
 -22   2  16    21985.71    23122.75    574.96 o 
 -20   2  16    32024.25    32475.77   1046.30 o 
 -18   2  16    15356.45    15545.06    426.47 o 
 -16   2  16    35149.01    38402.75    807.07 o 
 -14   2  16     6387.78     7136.73    266.56 o 
 -12   2  16    36348.13    38151.95    878.89 o 
 -10   2  16     1869.99     1972.59    143.16 o 
  -8   2  16    55948.60    57400.29   1893.60 o 
  -6   2  16     4980.83     6322.01    511.70 o 
 -23   3  16       37.32      -15.32    114.16 o 
 -21   3  16    48312.74    47854.73    986.97 o 
 -19   3  16     3474.47     3696.01    208.81 o 
 -17   3  16    46606.66    47637.39    966.40 o 
 -15   3  16     5074.03     8302.47    391.67 o 
 -13   3  16    43314.64    44869.09    911.90 o 
 -11   3  16     7422.31     7967.43    257.22 o 
  -9   3  16    32951.84    35570.96   1372.43 o 
  -7   3  16    17274.13    19586.69    923.90 o 
 -22   4  16    10411.31    10576.14   1080.25 o 
 -20   4  16    39177.38    39063.20    847.12 o 
 -18   4  16    13996.04    13673.49    401.77 o 
 -16   4  16    44271.80    47250.86   1242.13 o 
 -14   4  16     6509.02     7917.18    788.08 o 
 -12   4  16    55431.89    57701.02    986.02 o 
 -10   4  16     9835.05    10499.98    424.21 o 
  -8   4  16    36304.68    36449.06   1452.97 o 
 -19   5  16     2463.84     2553.47    193.69 o 
 -17   5  16    51609.09    52420.04   1499.56 o 
 -15   5  16     8854.47    11650.84   2019.95 o 
 -13   5  16    48873.48    52165.90    923.92 o 
 -11   5  16     7564.13     7788.23    269.95 o 
  -9   5  16    35492.48    37919.41   1533.52 o 
 -21   1  17      534.77      397.10    127.87 o 
 -19   1  17      206.00      242.23    118.31 o 
 -17   1  17     1264.51     1500.02    160.53 o 
 -15   1  17       22.66      -26.85    103.86 o 
 -13   1  17        3.78      -69.86    104.90 o 
 -22   2  17      537.49      732.96    141.44 o 
 -20   2  17      519.79      303.98    126.72 o 
 -18   2  17      302.07      445.23    124.41 o 
 -16   2  17      499.70      592.61    141.35 o 
 -14   2  17      862.83      790.74    231.37 o 
 -12   2  17     1009.13     1199.64    183.20 o 
 -19   3  17       25.52      156.18    138.19 o 
 -17   3  17      658.70      543.89    131.17 o 
 -15   3  17     1279.62     1377.84    156.28 o 
 -13   3  17      395.00      324.75    122.04 o 
 -11   3  17      100.96       85.28    189.52 o 
 -18   4  17     2659.16     3271.59    319.02 o 
 -16   4  17      484.39      619.53    135.27 o 
 -14   4  17      324.26       85.02    118.17 o 
 -16   0  18    34790.94    39759.32   1209.76 o 
                                                 
